# Supplementary material for: AI-driven discovery of minimal sepsis biomarkers for disease detection and progression: precision medicine across diverse populations
Source: Front Med (Lausanne). 2025 Jul 1;12:1521827. doi: 10.3389/fmed.2025.1521827 (PMC12259559; doi:10.3389/fmed.2025.1521827)
Supplement: Supplementary file 2 [file Data_Sheet_1.xlsx]

## Sheet: GSE13904
!Sample_source_name_ch1	ID_REF	'216667_at'	'64438_at'	212696_s_at	211816_x_at
Control_day3	GSM350139	1.27991	0.991317	0.982921	1.18966		-0.991938	-3.93641	-0.991938
Control_day3	GSM350140	0.834964	0.938771	0.554487	1.2246		-0.615535	-2.76578	-0.615535
Control_day3	GSM350141	0.546832	0.935922	1.45801	1.27765		-0.0234399	-14.6523	-0.0234399
Control_day3	GSM350142	0.681013	0.972977	1.4477	1.17307		-0.541777	-13.7415	-0.541777
Control_day3	GSM350143	1.07148	1.00413	1.47991	1.1792		-0.864278	-11.0338	-0.864278
Control_day3	GSM350144	0.79694	0.999023	1.4519	1.1497		-0.851538	-13.0366	-0.851538
Control_day3	GSM350145	0.761419	1.02662	0.829549	0.7106		-1.93084	-7.083	-1.93084
Control_day3	GSM350146	0.937745	1.15078	1.01708	0.896442		-3.02779	-8.68722	-3.02779
Control_day3	GSM350147	1.17039	0.88126	0.669485	0.859715		-0.261186	-0.574973	-0.261186
Control_day3	GSM350148	1.4121	1.10048	1.25788	0.89385		-2.33503	-6.69361	-2.33503
Control_day3	GSM350149	1.13963	1.0235	0.789597	0.947406		-1.69144	-3.40826	-1.69144
Control_day3	GSM350150	0.995947	1.06761	0.570279	0.485405		-2.74913	-2.74727	-2.74727
Control_day3	GSM350151	0.832792	0.884006	0.880398	1.0225		-0.0165711	-5.68847	-0.0165711
Control_day3	GSM350152	1.12814	1.13741	0.885126	1.98419		-1.90954	-5.55809	-1.90954
Control_day3	GSM350153	1.1494	1.09782	1.33035	0.871619		-2.28586	-9.66935	-2.28586
Control_day3	GSM350154	1.06283	0.970446	1.23729	1.08283		-0.718873	-8.25789	-0.718873
Control_day3	GSM350155	1.00405	1.00098	1.24196	0.767373		-1.35858	-9.09036	-1.35858
Control_day3	GSM350156	0.922799	0.904948	0.879634	0.977495		-0.293128	-5.10573	-0.293128
SIRS_day3	GSM350157	2.04993	0.697631	0.551606	4.65763		5.35967	9.86143	9.86143
SIRS_day3	GSM350158	3.57955	0.834971	0.547469	3.60232		2.81695	21.691	21.691
SIRS_day3	GSM350159	3.85714	0.707265	0.734788	2.89254		3.66186	23.28	23.28
SIRS_day3	GSM350160	4.07348	0.723391	0.50455	1.8704		2.3717	27.3864	27.3864
SIRS_day3	GSM350161	2.0922	0.792804	0.912973	11.3772		10.9536	5.56197	10.9536
SIRS_day3	GSM350162	3.36013	0.967956	0.720464	2.53813		0.414035	16.7798	16.7798
SIRS_day3	GSM350163	1.59029	0.836634	1.05288	2.655		2.17431	-0.590488	2.17431
SIRS_day3	GSM350164	5.6909	0.821305	0.78834	3.50916		3.01537	37.317	37.317
SIRS_day3	GSM350165	4.20042	0.850493	0.915355	5.70559		4.87026	22.9974	22.9974
SIRS_day3	GSM350166	5.66214	0.708571	1.17277	5.36439		6.26653	34.0906	34.0906
SIRS_day3	GSM350167	1.02788	0.898715	1.07568	4.14594		2.92751	-6.20258	2.92751
SIRS_day3	GSM350168	3.27703	0.800414	0.921737	5.92527		5.6417	15.5123	15.5123
SIRS_day3	GSM350169	4.42063	0.848679	0.54423	2.08217		1.20376	28.7767	28.7767
SIRS_day3	GSM350170	4.39892	0.869098	0.753966	1.97301		0.99016	26.2083	26.2083
SIRS_day3	GSM350171	1.68874	0.827002	0.748637	6.20259		5.51451	3.52214	5.51451
SIRS_day3	GSM350172	0.800872	0.863862	1.05899	1.24588		0.522572	-7.64347	0.522572
SIRS_day3	GSM350173	2.57707	0.64679	0.549931	2.92539		4.26178	14.8477	14.8477
SIRS_day3	GSM350174	4.70316	0.689225	0.690248	2.59234		3.54929	31.1332	31.1332
SIRS_day3	GSM350175	2.37333	0.833673	0.656244	4.66303		3.91069	10.27	10.27
SIRS_day3	GSM350176	5.01244	0.751678	0.869003	7.79421		7.94767	31.3257	31.3257
SIRS_day3	GSM350177	4.13287	0.752849	0.436619	2.65615		2.75983	28.3319	28.3319
SIRS_day3	GSM350178	0.852921	0.878903	0.849477	1.00694		0.00781702	-5.14599	0.00781702
SIRS_day3	GSM350179	2.33922	0.792718	0.73277	2.12019		1.96901	9.55652	9.55652
SIRS_day3	GSM350180	1.8645	0.818931	0.845306	2.23716		1.85316	4.08529	4.08529
SIRS_day3	GSM350181	1.83505	1.00945	0.417521	2.16015		-0.581105	6.5499	6.5499
SIRS_day3	GSM350182	1.45042	0.734842	0.618252	1.42644		1.88239	3.70368	3.70368
SIRS_day3	GSM350183	6.44625	0.862425	1.0264	7.36214		6.38995	40.8931	40.8931
SIRS resolved_day3	GSM350184	2.19901	0.767844	0.433973	2.39882		2.34459	11.716	11.716
SIRS resolved_day3	GSM350185	1.66014	0.647774	1.13634	3.43876		5.0742	0.877121	5.0742
SIRS resolved_day3	GSM350186	2.97673	0.708545	1.34449	2.69215		3.79911	9.37467	9.37467
SIRS resolved_day3	GSM350187	1.69585	0.718642	0.356683	1.38313		1.87351	8.68482	8.68482
SIRS resolved_day3	GSM350188	2.28633	0.878394	1.00668	3.72373		2.70942	5.44771	5.44771
SIRS resolved_day3	GSM350189	1.97221	0.853268	0.469936	2.29289		1.31306	8.61494	8.61494
SIRS resolved_day3	GSM350190	1.44059	0.7507	0.799603	2.20182		2.5524	1.57574	2.5524
SIRS resolved_day3	GSM350191	5.864	0.888207	0.980789	1.48264		0.434911	36.1627	36.1627
SIRS resolved_day3	GSM350192	3.01096	0.866523	0.523521	2.00613		0.920638	16.7973	16.7973
SIRS resolved_day3	GSM350193	1.1549	0.777716	0.66697	1.86499		1.85386	0.275703	1.85386
SIRS resolved_day3	GSM350194	4.29821	0.849294	0.492072	2.5525		1.61889	28.272	28.272
SIRS resolved_day3	GSM350195	3.27372	0.884679	1.05899	3.67181		2.6192	13.2695	13.2695
SIRS resolved_day3	GSM350196	1.23442	0.924377	0.317221	2.55953		0.691899	3.25901	3.25901
SIRS resolved_day3	GSM350197	2.6428	0.810089	0.934634	5.12603		4.77434	9.87498	9.87498
SIRS resolved_day3	GSM350198	1.25969	0.740099	1.69758	1.39985		2.40702	-9.26584	2.40702
SIRS resolved_day3	GSM350199	5.06862	0.807601	0.948948	2.62405		2.40893	30.4521	30.4521
SIRS resolved_day3	GSM350200	2.20922	0.791973	0.404786	2.3012		1.96607	11.8857	11.8857
SIRS resolved_day3	GSM350201	2.24989	0.831082	0.813143	1.35754		0.855703	7.59874	7.59874
SIRS resolved_day3	GSM350202	2.3016	0.641267	0.654631	1.97273		3.46799	11.4521	11.4521
SIRS resolved_day3	GSM350203	1.22127	0.787742	0.729489	1.52112		1.44758	0.0953462	1.44758
SIRS resolved_day3	GSM350204	2.05468	0.673616	0.625634	3.00827		4.08563	9.34927	9.34927
SIRS resolved_day3	GSM350205	1.37538	0.58527	0.475822	1.4217		3.46118	5.93518	5.93518
SIRS resolved_day3	GSM350206	1.35758	1.04212	1.28363	4.22347		1.52416	-6.88913	1.52416
SIRS resolved_day3	GSM350207	4.12391	0.849017	0.842863	5.4663		4.61615	23.1165	23.1165
Sepsis_day3	GSM350208	2.90269	0.721978	0.429971	3.05213		3.47946	18.1873	18.1873
Sepsis_day3	GSM350209	2.19838	0.774598	0.899853	4.59868		4.64339	6.77366	6.77366
Sepsis_day3	GSM350210	1.24177	0.819999	0.968375	5.66117		5.1967	-2.52715	5.1967
Sepsis_day3	GSM350211	2.03898	0.745961	0.883078	3.35178		3.7558	5.85329	5.85329
Sepsis_day3	GSM350212	1.51721	0.777406	0.700616	1.91727		1.92645	3.0187	3.0187
Sepsis_day3	GSM350213	2.29927	0.746663	0.822138	5.81566		6.07821	8.70596	8.70596
Sepsis_day3	GSM350214	2.17338	0.873797	0.756918	3.67074		2.56887	7.13948	7.13948
Sepsis_day3	GSM350215	2.72595	0.951081	0.898031	7.81569		5.76673	9.66515	9.66515
Sepsis_day3	GSM350216	5.07229	1.03396	0.897641	1.99976		-0.736934	28.9292	28.9292
Sepsis_day3	GSM350217	2.57931	0.87576	1.04106	2.54328		1.62524	7.6129	7.6129
Sepsis_day3	GSM350218	1.16312	1.0238	0.959445	2.76322		0.143668	-4.98759	0.143668
Sepsis_day3	GSM350219	1.85508	0.875412	0.457651	3.03583		1.77282	7.5392	7.5392
Sepsis_day3	GSM350220	2.18727	0.998047	0.693653	3.54747		1.03288	6.77218	6.77218
Sepsis_day3	GSM350221	0.910724	0.890396	0.736066	5.45207		4.08203	-3.5722	4.08203
Sepsis_day3	GSM350222	3.09134	0.852743	0.712994	2.24592		1.41088	15.6282	15.6282
Sepsis_day3	GSM350223	3.53833	0.900831	1.24736	2.4243		1.34852	13.4078	13.4078
Sepsis_day3	GSM350224	3.44036	0.804655	0.783676	3.19036		2.89199	18.3116	18.3116
Sepsis_day3	GSM350225	1.66616	0.682745	0.706727	4.29996		5.26946	5.10052	5.26946
Sepsis_day3	GSM350226	2.54409	0.707418	0.718589	2.18468		2.97167	12.2414	12.2414
Sepsis_day3	GSM350227	3.1021	1.12778	0.651983	4.68875		0.661694	13.8176	13.8176
Sepsis_day3	GSM350228	1.99259	1.11859	0.597575	2.15235		-1.70101	5.00232	5.00232
Sepsis_day3	GSM350229	0.897635	1.06064	0.230941	0.607848		-2.74544	0.0285687	0.0285687
Sepsis_day3	GSM350230	5.56142	0.82961	0.772861	2.77163		2.20647	36.2971	36.2971
Sepsis_day3	GSM350231	6.80386	0.775608	1.176	4.18029		4.38634	43.1819	43.1819
Sepsis_day3	GSM350232	0.945925	0.841736	0.42613	4.08754		3.13895	0.420638	3.13895
Sepsis_day3	GSM350233	2.2073	0.782317	0.63761	2.09244		2.00441	9.52242	9.52242
Sepsis_day3	GSM350234	5.38633	0.646276	1.07989	3.05655		4.69223	33.2838	33.2838
Sepsis_day3	GSM350235	3.46033	0.686363	1.06299	10.5477		11.4261	16.6524	16.6524
Sepsis_day3	GSM350236	1.59698	0.697908	0.570361	2.38877		3.18973	5.79675	5.79675
Sepsis_day3	GSM350237	5.0745	0.910829	0.436556	2.16704		0.533214	34.9098	34.9098
Sepsis_day3	GSM350238	2.3153	1.00062	1.72208	2.03981		0.137344	-2.91936	0.137344
Sepsis_day3	GSM350239	5.97021	1.03677	1.25788	14.4988		11.4303	32.7975	32.7975
Sepsis_day3	GSM350240	2.33448	0.869256	0.854163	1.64741		0.732426	7.53894	7.53894
Sepsis_day3	GSM350241	1.14078	0.824551	0.335305	1.75956		1.04471	3.19276	3.19276
Sepsis_day3	GSM350242	3.85379	0.782458	0.905864	3.32135		3.3335	20.7668	20.7668
Sepsis_day3	GSM350243	2.12178	0.941561	1.4652	2.77283		1.35283	-1.33774	1.35283
Sepsis_day3	GSM350244	1.49979	0.882919	0.537438	2.44837		1.17053	3.60271	3.60271
Sepsis_day3	GSM350245	4.91687	0.993435	1.0337	1.33166		-0.850586	26.5534	26.5534
Sepsis_day3	GSM350246	3.35236	0.916317	0.830751	2.65885		1.16645	16.0365	16.0365
Sepsis_day3	GSM350247	0.807624	0.819317	0.682399	0.926789		0.499446	-3.23401	0.499446
Sepsis_day3	GSM350248	3.05973	0.84137	0.782995	5.05822		4.27581	14.731	14.731
Sepsis_day3	GSM350249	3.67936	0.96631	1.17311	1.78988		-0.030515	14.7834	14.7834
Sepsis_day3	GSM350250	7.89207	0.625317	0.84788	2.46713		4.22885	57.291	57.291
Sepsis_day3	GSM350251	2.94715	0.798187	0.931798	2.33442		2.226	12.6121	12.6121
Sepsis_day3	GSM350252	1.09706	0.822674	1.81709	1.63695		1.78351	-12.6671	1.78351
Sepsis_day3	GSM350253	3.93952	0.810705	0.760543	2.08639		1.75218	22.7581	22.7581
Sepsis_day3	GSM350254	2.06273	0.897512	0.226472	1.01103		-0.54656	11.5261	11.5261
Sepsis_day3	GSM350255	1.8756	0.757193	1.01267	1.53217		1.95766	2.99918	2.99918
Sepsis_day3	GSM350256	4.53994	0.697681	1.10104	2.21204		3.3219	25.3639	25.3639
Sepsis_day3	GSM350257	4.6282	1.01583	1.28382	5.50919		3.05055	21.2658	21.2658
Sepsis_day3	GSM350258	1.27013	0.798939	0.904162	0.945488		0.869107	-1.4187	0.869107
Sepsis_day3	GSM350259	3.12554	0.950152	1.41681	1.17868		-0.299922	7.65604	7.65604
Septic Shock_day3	GSM350260	2.5838	0.758812	0.43662	2.85511		2.88445	15.0558	15.0558
Septic Shock_day3	GSM350261	1.33112	0.913767	0.787999	1.59485		0.149582	-0.74351	0.149582
Septic Shock_day3	GSM350262	0.991776	0.916616	1.14874	3.7622		2.40132	-7.44055	2.40132
Septic Shock_day3	GSM350263	4.22726	0.798852	1.39322	1.60203		1.77593	18.7035	18.7035
Septic Shock_day3	GSM350264	4.04352	0.712995	0.726223	3.23219		3.91924	24.9073	24.9073
Septic Shock_day3	GSM350265	3.93497	0.748557	0.992069	5.29266		5.65105	20.8708	20.8708
Septic Shock_day3	GSM350266	3.32433	0.660437	0.997974	7.27949		8.54127	16.4114	16.4114
Septic Shock_day3	GSM350267	1.8441	0.745907	0.861613	7.11901		7.35971	4.41514	7.35971
Septic Shock_day3	GSM350268	4.74418	0.698616	1.02536	4.72281		5.67841	27.8903	27.8903
Septic Shock_day3	GSM350269	1.60276	0.778842	0.737345	2.38221		2.37739	3.35136	3.35136
Septic Shock_day3	GSM350270	1.64008	0.481312	0.556578	1.36542		4.60901	8.30972	8.30972
Septic Shock_day3	GSM350271	3.65494	0.938296	1.08193	1.56943		0.0181082	15.7879	15.7879
Septic Shock_day3	GSM350272	10.8249	0.823508	0.563061	3.36978		2.73008	83.4712	83.4712
Septic Shock_day3	GSM350273	2.72083	0.82086	0.906258	1.97559		1.61505	10.7383	10.7383
Septic Shock_day3	GSM350274	2.82558	0.7706	1.2597	3.32232		3.66584	8.39856	8.39856
Septic Shock_day3	GSM350275	2.23495	0.860368	0.927894	4.32869		3.44608	6.00012	6.00012
Septic Shock_day3	GSM350276	1.56789	0.937549	0.236079	2.16202		0.118153	6.83239	6.83239
Septic Shock_day3	GSM350277	4.59682	0.84785	0.940334	1.40208		0.783656	26.1436	26.1436
Septic Shock_day3	GSM350278	6.16249	0.700997	0.744854	3.36588		4.19151	42.9083	42.9083
Septic Shock_day3	GSM350279	3.1003	0.64071	0.677576	2.99177		4.46509	18.0339	18.0339
Septic Shock_day3	GSM350280	5.66542	0.757659	0.571932	3.17239		3.27807	39.9518	39.9518
Septic Shock_day3	GSM350281	2.48908	0.815323	0.891942	6.0195		5.5495	8.96133	8.96133
Septic Shock_day3	GSM350282	2.56331	0.649206	0.936802	4.85309		6.30309	10.66	10.66
Septic Shock_day3	GSM350283	14.8347	0.729279	0.660437	4.0563		4.49193	117.546	117.546
Septic Shock_day3	GSM350284	4.82312	0.708033	0.898421	7.08406		7.76818	29.8052	29.8052
Septic Shock_day3	GSM350285	1.89772	0.661418	0.91007	3.72642		5.07092	5.14623	5.14623
Septic Shock_day3	GSM350286	2.59692	0.82844	0.910729	5.72213		5.12882	9.56396	9.56396
Septic Shock_day3	GSM350287	2.22591	0.796514	0.686759	2.61836		2.37894	9.03584	9.03584
Septic Shock_day3	GSM350288	3.49203	0.976717	0.458181	5.15282		2.678	20.5689	20.5689
Septic Shock_day3	GSM350289	3.81384	1.0533	0.745069	0.944256		-2.051	19.6062	19.6062
Septic Shock_day3	GSM350290	1.40965	1.09053	0.0979848	1.0049		-2.77185	5.51348	5.51348
Septic Shock_day3	GSM350291	8.59569	0.736946	1.28122	7.32388		7.8926	57.731	57.731
Septic Shock_day3	GSM350292	2.84035	0.809063	0.226767	1.34075		0.753841	18.9769	18.9769
Septic Shock_day3	GSM350293	2.99662	0.762279	1.33055	5.16626		5.56797	9.19387	9.19387
Septic Shock_day3	GSM350294	3.77703	0.850708	0.389891	3.00914		1.98377	24.8798	24.8798
Septic Shock_day3	GSM350295	2.54814	0.738334	1.10888	4.64686		5.21085	7.90675	7.90675
Septic Shock_day3	GSM350296	2.13317	0.802329	0.779264	3.97781		3.67109	7.22273	7.22273
Septic Shock_day3	GSM350297	3.71038	0.838241	0.775888	4.87845		4.13409	20.3874	20.3874
Septic Shock_day3	GSM350298	2.90269	0.777041	1.213	6.07025		6.20506	9.48581	9.48581
Septic Shock_day3	GSM350299	4.63222	0.660461	1.27881	4.54903		6.07895	24.6353	24.6353
Septic Shock_day3	GSM350300	2.47435	0.871713	0.743238	1.23064		0.242572	9.87063	9.87063
Septic Shock_day3	GSM350301	1.32381	0.823717	0.373972	2.59986		1.88223	4.35803	4.35803
Septic Shock_day3	GSM350302	4.22664	0.918241	1.09342	3.15728		1.7715	20.7323	20.7323
Septic Shock_day3	GSM350303	4.99	0.909446	0.983775	4.24369		2.85014	28.4759	28.4759
Septic Shock_day3	GSM350304	6.37849	0.73852	1.32555	2.35921		3.1355	38.3293	38.3293
Septic Shock_day3	GSM350305	2.29262	0.717863	1.17311	1.16512		2.13334	5.24303	5.24303
Septic Shock_day3	GSM350306	2.16585	0.688901	0.76751	5.02175		5.92796	8.67236	8.67236
Septic Shock_day3	GSM350307	1.38919	0.797264	0.458314	4.43268		3.98297	4.27787	4.27787
Septic Shock_day3	GSM350308	2.82927	0.801719	0.831352	1.42871		1.26087	12.6244	12.6244
Septic Shock_day3	GSM350309	2.01026	1.1123	1.0462	0.898		-2.58179	0.517351	0.517351
Septic Shock_day3	GSM350310	10.2589	0.643801	0.850708	8.24329		9.56823	77.291	77.291
Septic Shock_day3	GSM350311	1.69095	0.703233	0.353547	0.73668		1.42274	8.81814	8.81814
Septic Shock_day3	GSM350312	2.20986	0.884391	0.926687	0.805267		-0.203226	5.57669	5.57669
Septic Shock_day3	GSM350313	1.47093	0.765929	0.250985	4.13276		3.92676	7.43428	7.43428
Septic Shock_day3	GSM350314	3.08419	0.774766	0.466614	2.76682		2.63917	18.8654	18.8654
Septic Shock_day3	GSM350315	3.52964	0.636067	1.14211	3.35858		5.13072	16.8806	16.8806
Septic Shock_day3	GSM350316	3.02276	0.800473	0.570279	2.49912		2.15479	17.0189	17.0189
Septic Shock_day3	GSM350317	1.32631	0.802997	1.17277	1.32992		1.34438	-3.78718	1.34438
Septic Shock_day3	GSM350318	1.0477	0.765597	0.798678	4.00264		4.11443	-1.90535	4.11443
Septic Shock_day3	GSM350319	1.78062	0.708033	0.69758	6.57803		7.16929	5.93953	7.16929
Septic Shock_day3	GSM350320	2.08434	1.03666	0.109032	1.37654		-1.80973	11.6539	11.6539
Septic Shock_day3	GSM350321	7.02808	0.718564	0.754294	15.4099		15.5601	50.0349	50.0349
Septic Shock_day3	GSM350322	3.53987	0.694407	0.445816	3.61015		4.33061	23.7145	23.7145
Septic Shock_day3	GSM350323	1.97965	0.788427	0.637334	4.35887		4.11139	7.52588	7.52588
Septic Shock_day3	GSM350324	2.87634	0.835726	0.51922	5.83167		4.93213	15.9779	15.9779
Septic Shock_day3	GSM350325	12.5635	0.698086	0.669484	5.39945		6.13301	98.3549	98.3549
Septic Shock_day3	GSM350326	7.81478	0.986129	1.19056	10.3721		7.99524	49.7128	49.7128
Septic Shock_day3	GSM350327	1.16127	0.754431	0.64485	1.3332		1.59002	0.776611	1.59002
Septic Shock_day3	GSM350328	3.79182	0.755906	0.633287	4.99492		5.08124	23.3352	23.3352
Septic Shock_day3	GSM350329	2.24631	0.74152	1.20774	2.65885		3.32326	4.26682	4.26682
Septic Shock_day3	GSM350330	4.82591	0.854596	1.00537	4.78405		3.99098	27.3561	27.3561
Septic Shock_day3	GSM350331	2.22173	0.742863	0.986057	2.58634		3.11374	6.36417	6.36417
Septic Shock_day3	GSM350332	4.11854	1.08833	0.632005	2.42289		-1.08531	23.0662	23.0662
Septic Shock_day3	GSM350333	1.82393	0.896246	0.94991	1.49709		0.341945	1.9303	1.9303
Septic Shock_day3	GSM350334	3.56868	0.883015	0.608485	2.22617		0.996283	20.516	20.516
Septic Shock_day3	GSM350335	0.7057	0.770182	0.623283	1.72726		1.78085	-3.03147	1.78085
Septic Shock_day3	GSM350336	5.44276	0.639598	1.01988	4.37214		5.99523	34.455	34.455
Septic Shock_day3	GSM350337	3.15371	0.788427	1.2443	3.44824		3.57972	11.1956	11.1956
Septic Shock_day3	GSM350338	2.44374	0.717603	0.752113	5.86639		6.41064	10.9401	10.9401
Septic Shock_day3	GSM350339	6.19738	0.815383	0.948811	5.70146		5.27569	40.0153	40.0153
Septic Shock_day3	GSM350340	0.949354	0.783904	0.885767	1.85691		1.90066	-3.82508	1.90066
Septic Shock_day3	GSM350341	3.21455	0.778983	1.16431	2.01691		2.26601	12.6389	12.6389
Septic Shock_day3	GSM350342	2.66779	0.627993	0.850461	4.86294		6.4998	12.6511	12.6511
Septic Shock_day3	GSM350343	6.16428	0.969498	0.946342	1.21559		-0.74499	38.335	38.335
Septic Shock_day3	GSM350344	5.63843	0.702774	0.923339	5.33265		6.1599	36.5515	36.5515
Septic Shock_day3	GSM350345	2.91364	0.965961	0.38091	1.5176		-0.734648	16.5402	16.5402
Septic Shock_day3	GSM350346	1.12016	0.780959	0.758344	2.30921		2.29563	-1.00682	2.29563
Septic Shock_day3	GSM350347	4.31068	0.672812	0.993793	3.58152		4.85233	24.7591	24.7591
Septic Shock_day3	GSM350348	2.09857	0.790312	1.07942	7.18735		7.0542	3.89777	7.0542
Septic Shock_day3	GSM350349	4.31755	0.930653	0.762417	2.09426		0.426623	24.8568	24.8568
Septic Shock_day3	GSM350350	1.96026	1.02777	0.814203	1.39418		-1.29627	3.29879	3.29879
Septic Shock_day3	GSM350351	3.0775	0.779406	0.759883	7.18527		6.99332	15.6969	15.6969
Septic Shock_day3	GSM350352	3.20433	0.841614	0.393235	1.40879		0.550955	20.041	20.041
Septic Shock_day3	GSM350353	1.78398	0.804451	0.803316	1.27488		1.06705	3.97115	3.97115
Septic Shock_day3	GSM350354	2.77612	0.801052	0.670551	2.76802		2.46295	13.8594	13.8594
Septic Shock_day3	GSM350355	2.49738	1.05399	0.846531	0.854751		-2.08732	7.30262	7.30262
Septic Shock_day3	GSM350356	3.78305	0.681536	1.07475	6.67105		7.76596	19.3283	19.3283
Septic Shock_day3	GSM350357	2.04193	0.736119	0.996675	3.56291		4.13194	4.78083	4.78083
Septic Shock_day3	GSM350358	2.19424	0.671378	0.963481	6.93291		8.06752	7.02615	8.06752
Septic Shock_day3	GSM350359	1.06252	1.11876	0.0908408	1.3599		-2.74907	2.36488	2.36488
Septic Shock_day3	GSM350360	4.52486	0.861489	0.786403	5.86384		4.8271	27.014	27.014
Septic Shock_day3	GSM350361	2.41072	0.855308	0.508141	2.0475		1.07641	11.9389	11.9389
Septic Shock_day3	GSM350362	1.92483	0.674738	0.599047	2.09699		3.1836	8.50884	8.50884
Septic Shock_day3	GSM350363	3.87393	0.676572	1.2922	8.6391		9.83255	17.8745	17.8745
Septic Shock_day3	GSM350364	1.49757	0.840823	0.423057	3.15911		2.25635	5.1694	5.1694
Septic Shock_day3	GSM350365	7.41582	0.899235	1.24736	8.61538		7.30785	46.5161	46.5161
		216667_at	64438_at	212696_s_at	211816_x_at
		RNASE2	OGFOD3	RNF4	FCAR
							0.9163	0.907489	1
							0.909091	0.899522	1
							1	1	1

## Sheet: GSE9692
!Sample_characteristics_ch1	!Sample_characteristics_ch1	!Sample_characteristics_ch1	!Sample_characteristics_ch1	ID_REF	200999_s_at	212696_s_at	216667_at	64438_at
Septic shock	gender: Male	Non survivor	organism: Neisseria	GSM244467	5.60448	0.362629	2.23596	0.830138		28.5408		0.117247		26.0798
Septic shock	gender: Female	Survivor	organism: None	GSM244468	1.95358	0.958314	0.919433	0.876347		1.47618		0.0052953		0.0266879
Septic shock	gender: Male	Survivor	organism: None	GSM244469	10.9122	0.828933	1.94677	0.726407		68.4877		3.95486		52.8496
Septic shock	gender: Male	Non survivor	organism: None	GSM244470	3.24461	1.27246	3.43681	0.851706		11.183		1.32132		4.86469
Septic shock	gender: Female	Survivor	organism: Group B Strep	GSM244471	3.96285	0.627652	3.38673	0.671751		19.3106		5.08806		14.3886
Septic shock	gender: Female	Survivor	organism: None	GSM244472	2.78948	0.837287	3.35538	0.76765		9.28259		2.81432		5.86372
Septic shock	gender: Female	Survivor	organism: Neisseria	GSM244473	6.46981	0.82797	3.52944	0.687729		37.1124		5.03811		27.1986
Septic shock	gender: Male	Survivor	organism: None	GSM244474	3.47953	0.746582	1.65051	0.750443		14.537		3.11674		10.6055
Septic shock	gender: Male	Survivor	organism: None	GSM244475	2.25227	0.460827	3.27731	0.759219		5.55		2.30229		5.89917
Septic shock	gender: Female	Non survivor	organism: Staph aureus	GSM244476	3.22862	0.701356	1.56388	0.743982		12.8351		3.20807		9.53331
Septic shock	gender: Male	Survivor	organism: None	GSM244477	6.3941	0.678103	7.34925	0.667979		36.8909		5.29421		28.0107
Septic shock	gender: Male	Survivor	organism: None	GSM244478	7.43952	0.586298	2.9832	0.668635		44.4129		5.09327		34.8142
Septic shock	gender: Female	Survivor	organism: None	GSM244479	6.75027	0.484169	6.06113	0.713175		38.7158		3.64053		31.6846
Septic shock	gender: Female	Survivor	organism: Strep pneumo	GSM244480	6.59129	0.791958	2.03087	0.807061		36.0299		1.61845		28.2005
Septic shock	gender: Female	Survivor	organism: None	GSM244481	3.48307	0.804602	2.31196	0.654883		16.1303		5.91319		10.1423
Septic shock	gender: Female	Survivor	organism: Staph aureus	GSM244482	12.7204	0.609318	18.15	0.755092		81.0455		2.71334		65.1239
Septic shock	gender: Female	Survivor	organism: Group A Strep	GSM244483	11.7227	0.821976	1.61821	0.694988		74.8433		4.82252		57.5889
Septic shock	gender: Female	Survivor	organism: None	GSM244484	4.16902	1.11938	3.39708	0.819857		18.3664		1.91049		11.4802
Septic shock	gender: Female	Non survivor	organism: Strep pneumo	GSM244485	10.2259	1.17045	4.63831	0.674197		64.3989		6.09881		46.0383
Septic shock	gender: Male	Survivor	organism: None	GSM244486	7.118	0.992472	4.85346	0.858636		38.979		0.570151		29.5711
Septic shock	gender: Male	Survivor	organism: None	GSM244487	6.29453	0.714524	5.25656	0.799357		34.018		1.68062		27.132
Septic shock	gender: Male	Survivor	organism: Staph aureus	GSM244499	2.69034	0.308921	1.55098	0.663384		10.2789		4.68902		9.69584
Septic shock	gender: Female	Survivor	organism: Group A Strep	GSM244500	5.92957	0.803901	2.08955	0.850284		30.5528		0.429485		24.2789
Septic shock	gender: Male	Survivor	organism: Adenovirus	GSM244501	3.22862	0.19837	1.19243	0.726961		13.1143		2.68542		13.7265
Septic shock	gender: Female	Survivor	organism: None	GSM244502	4.66739	0.397282	2.9871	0.682626		24.2088		4.32487		20.3784
Septic shock	gender: Male	Survivor	organism: Staph aureus	GSM244503	6.34228	0.956783	3.28064	0.61927		37.3166		7.21498		25.3881
Septic shock	gender: Male	Non survivor	organism: Group B Strep	GSM244504	1.97585	0.541732	2.6802	0.793771		2.99139		1.49374		3.62814
Septic shock	gender: Male	Survivor	organism: Staph aureus	GSM244505	2.63846	1.12036	1.34646	0.795648		7.73507		2.59166		2.63165
Septic shock	gender: Male	Non survivor	organism: None	GSM244506	5.12903	0.709042	0.941199	0.701329		27.2283		4.42004		20.4459
Septic shock	gender: Male	Survivor	organism: None	GSM244511	3.90965	0.381108	3.93988	0.618821		19.7957		6.08286		16.1366
Control	Survivor	gender: Male		GSM244488	1.18465	1.24051	0.650686	0.913904		-4.68047		-0.487285		-6.76704
Control	Survivor	gender: Female		GSM244489	0.800287	1.41631	1.06016	1.00266		-8.90609		-2.62776		-10.4527
Control	Survivor	gender: Male		GSM244490	0.690534	1.24159	0.869529	0.914901		-8.2572		-0.513093		-9.63004
Control	Survivor	gender: Male		GSM244491	0.549822	0.78943	0.723721	1		-10.6673		-3.79982		-6.67336
Control	Survivor	gender: Female		GSM244492	0.586639	1	0.99536	1.02085		-10.744		-3.96608		-8.21613
Control	Survivor	gender: Male		GSM244493	1.31246	0.61716	1.05678	0.852388		-2.7503		-0.000877073		-0.832305
Control	Survivor	gender: Female		GSM244494	1.50633	1.16841	1.266	1.05088		-4.60992		-4.47375		-4.30807
Control	Survivor	gender: Male		GSM244495	1.10708	0.658773	1.12623	0.985214		-6.40933		-3.64478		-2.36546
Control	Survivor	gender: Male		GSM244496	0.539924	0.514716	0.981142	1.06522		-11.8086		-6.1759		-4.44039
Control	Survivor	gender: Male		GSM244497	0.585872	0.747234	0.824847	0.868581		-8.25142		-0.196554		-6.11337
Control	Survivor	gender: Male		GSM244498	1.59718	0.818281	1.02026	1.10043		-4.76811		-6.56006		-0.864444
Control	Survivor	gender: Female		GSM244507	1.173	1.16858	1.00583	1.02174		-6.53359		-3.65584		-6.23472
Control	Survivor	gender: Female		GSM244508	2.02204	1.06541	0.956783	0.996591		-0.00329079		-3.15537		-0.47075
Control	Survivor	gender: Female		GSM244509	1	1.01184	1	1.0167		-7.69755		-3.82622		-5.92732
Control	Survivor	gender: Female		GSM244510	0.977584	0.827128	1.07381	0.96208		-6.9629		-2.66096		-4.51693
					CKAP4	RNF4	RNASE2	OGFOD3
					200999_s_at	212696_s_at	216667_at	64438_at

## Sheet: Table 2
		Region	Data	Stage	Sepsis	Healthy	Classifier	Intercept	NONO	CKAP4	RNF4	FCAR	RNASE2	OGFOD3	PLEKHO1	BMP6	Accuracy	Sensitivity	Specificity				Platforms		Data transformation
	Whole blood	Malta	GSE65682	all	761	41	CF1	-2.735	0.0442	2.3794		-8.0705					0.053616	0.00131579	1				GPL13667	[HG-U219] Affymetrix Human Genome U219 Array	RMA normalized log2 transformed values
							CF2	8.8323	-4.27	11.1401	-8.2428						0.998753	0.998684	1
							CFmax										1	1	1
	Whole blood	Australia	GSE28750	1?	21	20	CF1	-17.726				3.507					1	1	1				GPL570	[HG-U133_Plus_2] Affymetrix Human Genome U133 Plus 2.0 Array	RMA
	Whole blood	France	GSE57065	1?	82	25	CF1	-23.9523				5.6255					1	1	1				GPL570	[HG-U133_Plus_2] Affymetrix Human Genome U133 Plus 2.0 Array	RMA signal intensity (log base 2)
	Whole blood	France	GSE95233	all	102	22	CF1	-16.8988		0.6058	-4.8281	6.4325					1	1	1				GPL570	[HG-U133_Plus_2] Affymetrix Human Genome U133 Plus 2.0 Array	RMA signal intensity (log base 2)
	Whole blood	USA	GSE69528		83	55	CF1	-11.4506	-5.6657	6.3675		1.8438					0.971	0.9518	1	4	4	0	GPL10558	Illumina HumanHT-12 V4.0 expression beadchip	Quantile normalized
	Whole blood	Spain	GSE131761		81	15	CF1	-17.1026				2.0143					1	1	1				GPL13497	Agilent-026652 Whole Human Genome Microarray 4x44K v2 (Probe Name version)	Normalized signal intensity
	Whole blood	Germany	GSE154918		65	40	CF1	14.5654		10.0148	-13.1228	1.3721					0.9905	0.9846	1	1	1	0	GPL20301	Illumina HiSeq 4000 (Homo sapiens)	log2 normalized values
			Septic shock	vs Sepsis			CF1	-25.8088	2.0071	9.3795	-11.7651						0.615385	0.210526	1
							CF2	21.8625		-6.146	-2.5326	7.3024					0.820513	0.631579	1
							CF3	197.137	33.043		-52.9581	2.5032					0.769231	0.631579	0.9
					19	20	CFmax										0.923077	0.947368	0.9	3	1	2
	Pediatric	USA	GSE13904	?	209	18	CF1	8.3383			0.5639	0.9597		-11.1228			0.9163	0.907489	1				GPL570	[HG-U133_Plus_2] Affymetrix Human Genome U133 Plus 2.0 Array	Normalized to mean of controls
							CF2	4.5817			-10.4631		8.5348	-9.2377			0.909091	0.899522	1
							CFmax										1	1	1
		USA	GSE9692		45	15	CF1	1.7772		7.2055				-16.4062			1	1	1				GPL570	[HG-U133_Plus_2] Affymetrix Human Genome U133 Plus 2.0 Array	Normalized to mean of controls
							CF1	22.6871			1.9885			-28.0567			1	1	1
							CF1	-3.268		5.7759	-8.3365						1	1	1
	Plasma	USA	GSE49757	all	37	19	CF1	64.0608		6.8444		-10.2179			-4.7724		0.660714	0.486486	1				GPL10558	Illumina HumanHT-12 V4.0 expression beadchip	Quantile normalized
							CF2	-5.6928		-12.7433					0.8999	14.5114	0.910714	0.864865	1
							CFmax										1	1	1
			Severe Sepsis	vs Sepsis	20	15	CF1	105.172	14.1109	-27.0928					-56.3939	24.3984	0.9714	1.001	0.9333	1	0	1
	Plasma	China	New data	all	32	18	CF1	-2.7514	-6.577		1.0879				-9.6589		1	1	1
			Septic shock	vs Sepsis			CF1	5.4025		-0.1555		-7.7554			5.3968		0.8125	0.454545	1
							CF2	-11.4285	0.0029			7.0408			-1.5894		0.71875	0.181818	1
							CF3	4.1299				-9.5293			1.6554	-0.037	0.75	0.272727	1
					11	21	CFmax										0.9375	0.818182	1	2	2	0
	PBMCs		GSE9960		54	16
			Total	1876	1572	304														11	8	3
																				0.994136	0.994911	0.990132

## Sheet: GSE9960
!Sample_title	!Sample_geo_accession	212696_s_at	'207307_at'	'213120_at'	'229595_at'	'244479_at'
Sepsis V6	GSM251949	10.0471	3.48059	5.21412	3.75803	3.50076		-0.536763	2.78943	2.78943
Sepsis V35	GSM252006	10.1643	3.59182	6.89238	4.07229	3.44019		-1.52158	-5.15453	-1.52158
Sepsis V31	GSM252002	9.97853	3.52888	5.96216	3.74271	3.36616		0.0932174	-2.33069	0.0932174
Sepsis V28	GSM251999	9.012	3.6863	5.42438	3.86078	3.52275		0.238203	2.15379	2.15379
Sepsis V27	GSM251998	9.86582	3.61887	5.27263	3.85499	3.46143		0.179578	2.02649	2.02649
Sepsis V21	GSM251992	9.92904	3.70122	5.74457	3.95408	3.74564		0.407816	3.33972	3.33972
Sepsis V20	GSM251991	10.0448	3.35768	5.61607	4.45066	3.47317		-6.99455	0.562533	0.562533
Sepsis V15	GSM251986	10.4021	3.4257	5.52978	4.52509	3.43409		-6.42751	0.431881	0.431881
Sepsis V1	GSM251944	9.18326	3.7261	5.93188	3.66922	3.88564		2.29626	4.22491	4.22491
Sepsis mixed infection V13	GSM251984	9.25352	3.6141	5.33352	4.42694	3.88118		-4.43707	6.87399	6.87399
Sepsis mixed infection V10	GSM251953	10.0641	3.52948	5.28606	3.92548	3.56168		-1.22879	3.20346	3.20346
Sepsis mixed infection TM6	GSM251933	10.0851	3.61959	5.42065	4.19113	3.57623		-2.11503	2.74676	2.74676
Sepsis mixed infection TM5	GSM251932	9.96906	3.88387	5.62349	3.93721	3.552		2.55802	1.52305	2.55802
Sepsis mixed infection TM4	GSM251931	9.56195	3.65908	5.09133	3.81493	3.50691		0.710761	3.50445	3.50445
Sepsis mixed infection TM3	GSM251930	10.0859	3.70936	5.448	4.0868	3.6363		-0.360018	3.35698	3.35698
Sepsis mixed infection TM2	GSM251929	9.75859	3.34182	5.61615	3.92087	3.50119		-3.63408	0.938476	0.938476
Sepsis mixed infection TM1	GSM251928	10.3201	3.72234	5.42144	3.93699	3.61244		1.05153	3.17048	3.17048
Sepsis mixed infection V24	GSM251995	9.46153	3.53214	5.94873	3.79804	3.58697		-0.682702	0.560288	0.560288
Sepsis mixed infection V12	GSM251983	10.1259	3.53137	5.49932	4.10356	3.56871		-2.46903	2.28536	2.28536
Sepsis gram-positive V5	GSM251948	9.87712	3.82414	6.01462	3.75571	3.5246		3.22434	-0.531308	3.22434
Sepsis gram-positive V4	GSM251947	9.29357	3.51701	5.61351	3.74175	3.53788		-0.553297	1.44836	1.44836
Sepsis gram-positive V33	GSM252004	9.63637	3.6498	5.56646	4.21083	3.82711		-2.24451	5.12876	5.12876
Sepsis gram-positive V32	GSM252003	9.92511	3.60633	5.66265	3.90021	3.53378		-0.260224	1.12299	1.12299
Sepsis gram-positive V30	GSM252001	9.88266	3.46106	5.79866	3.89655	3.61427		-1.94146	1.51591	1.51591
Sepsis gram-positive V25	GSM251996	10.0579	3.69896	6.02912	3.85053	3.51914		1.2538	-0.676064	1.2538
Sepsis gram-positive V17	GSM251988	10.2336	3.4124	5.64203	3.78144	3.53555		-1.38597	1.21356	1.21356
Sepsis gram-positive TP9	GSM251895	9.55083	3.5794	5.49294	3.7069	3.32632		0.6341	-0.7222	0.6341
Sepsis gram-positive TP8	GSM251894	10.0412	3.62785	5.45075	4.18158	3.62941		-1.9856	3.26361	3.26361
Sepsis gram-positive TP7	GSM251893	9.2699	3.70847	5.83193	3.92336	3.36729		0.218607	-1.69134	0.218607
Sepsis gram-positive TP6	GSM251892	9.39542	3.7875	5.51573	4.26838	3.53952		-1.30462	1.90672	1.90672
Sepsis gram-positive TP5	GSM251891	9.95076	3.7439	5.35881	4.76229	3.43338		-4.66328	1.25369	1.25369
Sepsis gram-positive TP4	GSM251890	9.68112	3.48481	5.81806	3.66263	3.58564		-0.0123694	1.09479	1.09479
Sepsis gram-positive TP3	GSM251889	9.84298	3.93027	5.5386	4.28538	3.43817		0.453188	0.487487	0.487487
Sepsis gram-positive TP2	GSM251888	9.94278	3.65972	5.57404	3.94566	3.52422		0.0163552	1.40366	1.40366
Sepsis gram-positive TP10	GSM251896	10.215	3.57569	5.58105	4.45001	3.63378		-4.31196	2.70361	2.70361
Sepsis gram-positive TP1	GSM251887	10.3262	3.63713	5.67603	4.18212	3.49344		-1.68026	0.525712	0.525712
Sepsis gram-negative V8	GSM251951	9.71264	3.55689	5.92933	4.28765	3.51763		-3.78238	-0.238278	-0.238278
Sepsis gram-negative V34	GSM252005	9.99921	3.57563	5.77818	4.28427	3.54682		-3.33221	0.764056	0.764056
Sepsis gram-negative V29	GSM252000	9.58711	3.61031	5.57814	3.98275	3.52829		-1.08155	1.46478	1.46478
Sepsis gram-negative V22	GSM251993	10.0311	3.6928	5.74123	3.79504	3.61287		1.58899	1.74123	1.74123
Sepsis gram-negative V19	GSM251990	10.2214	3.44061	5.98612	4.43885	3.64737		-5.80067	1.07785	1.07785
Sepsis gram-negative V18	GSM251989	9.41574	3.5232	5.84101	3.75645	3.51628		-0.500957	0.15404	0.15404
Sepsis gram-negative V16	GSM251987	8.76532	3.70095	6.08249	3.84002	3.53301		0.359147	-0.62034	0.359147
Sepsis gram-negative V14	GSM251985	10.0147	3.54112	5.86172	3.62324	3.73832		1.19944	2.72919	2.72919
Sepsis gram-negative V11	GSM251982	9.62622	3.56823	5.75015	3.69724	3.46774		0.638998	-0.0738445	0.638998
Sepsis gram-negative TN9	GSM251905	10.189	3.51328	5.74459	3.46378	3.41561		2.29486	-0.758281	2.29486
Sepsis gram-negative TN8	GSM251904	10.2978	3.64991	5.6683	4.39031	3.48412		-3.00543	0.445212	0.445212
Sepsis gram-negative TN7	GSM251903	10.0742	3.5456	5.42743	4.67411	3.47358		-6.24131	1.43271	1.43271
Sepsis gram-negative TN6	GSM251902	9.72709	3.79349	5.63006	4.19354	3.75294		-0.460854	3.95646	3.95646
Sepsis gram-negative TN5	GSM251901	9.78168	3.86946	5.31541	4.03251	3.69208		1.56183	4.68084	4.68084
Sepsis gram-negative TN4	GSM251900	10.1251	3.57027	5.7704	5.11889	3.65785		-8.69778	2.15322	2.15322
Sepsis gram-negative TN3	GSM251899	9.81191	3.60512	5.85003	3.91357	3.65164		-0.457593	1.75222	1.75222
Sepsis gram-negative TN2	GSM251898	9.84861	3.5957	5.80122	4.00449	3.66472		-1.21228	2.12245	2.12245
Sepsis gram-negative TN1	GSM251897	9.99257	3.61992	5.4715	4.17576	3.61616		-2.06949	3.009	3.009
Control V9	GSM251952	10.3703	3.44648	5.75787	4.81626	3.34618		-8.09424	-1.72791	-1.72791
Control V7	GSM251950	10.2881	3.55595	6.18684	4.62072	3.52322		-5.62108	-1.30841	-1.30841
Control V3	GSM251946	9.76864	3.54089	6.01353	4.3446	3.54174		-4.3188	-0.304054	-0.304054
Control V26	GSM251997	9.9105	3.52892	6.09529	4.02176	3.52953		-2.05972	-0.815257	-0.815257
Control V23	GSM251994	9.82614	3.59527	5.57587	4.06575	3.32269		-1.68143	-1.17283	-1.17283
Control V2	GSM251945	10.1636	3.31541	5.43159	4.72444	3.3494		-9.22223	-0.186142	-0.186142
Control TC9	GSM251942	9.67436	3.59811	5.78232	5.00457	3.32719		-8.01752	-2.02855	-2.02855
Control TC8	GSM251941	9.88785	3.43181	5.87653	4.65844	3.33131		-7.60279	-2.40564	-2.40564
Control TC7	GSM251940	10.1425	3.66269	6.0372	3.98675	3.5463		-0.109709	-0.378195	-0.109709
Control TC6	GSM251939	9.37094	3.57383	5.68158	4.16684	3.44743		-2.99755	-0.00414059	-0.00414059
Control TC5	GSM251938	9.22618	3.4863	5.4441	3.89874	3.70587		-2.16153	4.28846	4.28846
Control TC4	GSM251937	10.0326	3.60775	5.84072	4.45272	3.46505		-4.09624	-0.540525	-0.540525
Control TC3	GSM251936	10.4188	3.33123	6.97707	4.3685	3.42087		-6.48756	-5.74107	-5.74107
Control TC2	GSM251935	10.3203	3.43835	6.40704	4.45506	3.36185		-5.86651	-4.27073	-4.27073
Control TC10	GSM251943	9.12336	3.63471	5.74557	4.19946	3.23882		-2.73064	-2.9863	-2.73064
Control TC1	GSM251934	10.3008	3.41931	6.0875	4.21155	3.22103		-4.42529	-4.80326	-4.42529
		212696_s_at	'207307_at'	'213120_at'	'229595_at'	'244479_at'
		RNF4	HTR2C	AC126474.2	CHCHD4
								0.514286	0.842857	0.957143
								0.37037	0.814815	0.962963
								1	0.9375	0.9375

## Sheet: GSE28750
!Sample_title	ID_REF	211306_s_at
Experiment_Sepsis_1	GSM712478	5.07327		0.0659739
Experiment_Sepsis_2	GSM712479	5.15998		0.370063
Experiment_Sepsis_3	GSM712480	6.79993		6.12136
Experiment_Sepsis_4	GSM712481	7.14955		7.34746
Experiment_Sepsis_5	GSM712482	6.84989		6.29656
Experiment_Sepsis_6	GSM712483	6.10304		3.67736
Experiment_Sepsis_7	GSM712484	6.10889		3.69787
Experiment_Sepsis_8	GSM712485	5.74943		2.43725
Experiment_Sepsis_9	GSM712486	6.33122		4.4776
Experiment_Sepsis_10	GSM712487	5.56948		1.80616
Control_Healthy_1	GSM712488	4.01175		-3.65681
Control_Healthy_2	GSM712489	4.8128		-0.847521
Control_Healthy_3	GSM712490	4.48606		-1.99338
Control_Healthy_4	GSM712491	4.03815		-3.56421
Control_Healthy_5	GSM712492	4.24501		-2.83876
Control_Healthy_6	GSM712493	4.46994		-2.04992
Control_Healthy_7	GSM712494	3.89843		-4.05422
Control_Healthy_8	GSM712495	4.80276		-0.882737
Control_Healthy_9	GSM712496	4.29351		-2.66864
Control_Healthy_10	GSM712497	4.43468		-2.17356
Control_Healthy_11	GSM712498	4.11457		-3.29622
Control_Healthy_12	GSM712499	3.68452		-4.80439
Control_Healthy_13	GSM712500	4.23795		-2.86352
Control_Healthy_14	GSM712501	4.13341		-3.23014
Control_Healthy_15	GSM712502	4.34337		-2.4938
Control_Healthy_16	GSM712503	4.24365		-2.84351
Control_Healthy_17	GSM712504	4.27889		-2.71992
Control_Healthy_18	GSM712505	4.7086		-1.21293
Control_Healthy_19	GSM712506	4.7256		-1.15334
Control_Healthy_20	GSM712507	3.53313		-5.33533
Experiment_Post_Surgical_1	GSM712508	5.47062
Experiment_Post_Surgical_2	GSM712509	6.85379
Experiment_Post_Surgical_3	GSM712510	4.87827
Experiment_Post_Surgical_4	GSM712511	7.75552
Experiment_Post_Surgical_5	GSM712512	6.8272
Experiment_Post_Surgical_6	GSM712513	4.36982
Experiment_Post_Surgical_7	GSM712514	6.56775
Experiment_Post_Surgical_8	GSM712515	6.00956
Experiment_Post_Surgical_9	GSM712516	6.00737
Experiment_Post_Surgical_10	GSM712517	8.1807
Experiment_Post_Surgical_11	GSM712518	6.50363
		FCAR

## Sheet: GSE49757
!Sample_title	!Sample_characteristics_ch1	!Sample_characteristics_ch1	!Sample_characteristics_ch1	!Sample_characteristics_ch1	!Sample_characteristics_ch1	!Sample_characteristics_ch1	!Sample_characteristics_ch1	ID_REF	ILMN_1790891	ILMN_2379967	'ILMN_1694213'	'ILMN_1747650'		CF1	CF2	CFmax
H5-Med1	activators: Medium alone	sample id: Med1	age (years): -	gender: -	bacterial identification: -	day of blood collection: -	severity: -	GSM1206587	9.70604	7.92607	9.84814	8.94855	3	2.50576	9.33855	9.33855
H5-Med2	activators: Medium alone	sample id: Med2	age (years): -	gender: -	bacterial identification: -	day of blood collection: -	severity: -	GSM1206588	9.93968	8.06336	10.2258	9.01523	3	0.899992	7.66862	7.66862
H5-DM8	activators: Uninfected plasma	sample id: DM8	age (years): 63	gender: Female	bacterial identification: -	day of blood collection: -	severity: -	GSM1206624	10.1288	8.4451	10.1198	8.13597		-1.20019	-7.59669	-1.20019
H5-HC7	activators: Uninfected plasma	sample id: HC7	age (years): 46	gender: Female	bacterial identification: -	day of blood collection: -	severity: -	GSM1206625	9.91589	8.56332	10.2269	8.05388		-4.37673	-5.97778	-4.37673
H5-HC4	activators: Uninfected plasma	sample id: HC4	age (years): 41	gender: Female	bacterial identification: -	day of blood collection: -	severity: -	GSM1206626	9.6992	9.27872	10.2688	7.86307		-13.3699	-5.94759	-5.94759
H5-HC5	activators: Uninfected plasma	sample id: HC5	age (years): 48	gender: Male	bacterial identification: -	day of blood collection: -	severity: -	GSM1206627	9.8294	8.5586	10.2138	7.90106		-4.85803	-7.10496	-4.85803
H5-HC9	activators: Uninfected plasma	sample id: HC9	age (years): 48	gender: Female	bacterial identification: -	day of blood collection: -	severity: -	GSM1206628	9.87338	8.52848	10.1152	7.95789		-3.77882	-6.9294	-3.77882
H5-DM2	activators: Uninfected plasma	sample id: DM2	age (years): 70	gender: Male	bacterial identification: -	day of blood collection: -	severity: -	GSM1206629	10.2415	8.56655	10.2844	8.60236		-2.45552	-2.11634	-2.11634
H5-DM6	activators: Uninfected plasma	sample id: DM6	age (years): 45	gender: Female	bacterial identification: -	day of blood collection: -	severity: -	GSM1206630	9.94205	8.75363	9.9586	8.33731		-4.86195	-2.43961	-2.43961
H5-HC1	activators: Uninfected plasma	sample id: HC1	age (years): 40	gender: Female	bacterial identification: -	day of blood collection: -	severity: -	GSM1206631	9.6992	8.60236	10.2529	7.86861		-6.38313	-5.88149	-5.88149
H5-DM4	activators: Uninfected plasma	sample id: DM4	age (years): 40	gender: Female	bacterial identification: -	day of blood collection: -	severity: -	GSM1206632	9.96806	9.05145	10.0669	7.85694		-8.24392	-9.64442	-8.24392
H5-HC3	activators: Uninfected plasma	sample id: HC3	age (years): 60	gender: Male	bacterial identification: -	day of blood collection: -	severity: -	GSM1206633	10.1433	8.91291	10.1324	7.99259		-5.94132	-9.85045	-5.94132
H5-HC6	activators: Uninfected plasma	sample id: HC6	age (years): 42	gender: Female	bacterial identification: -	day of blood collection: -	severity: -	GSM1206634	10.1068	8.49076	10.1372	8.07564		-1.90053	-8.17563	-1.90053
H5-HC8	activators: Uninfected plasma	sample id: HC8	age (years): 40	gender: Female	bacterial identification: -	day of blood collection: -	severity: -	GSM1206635	9.90785	8.81043	10.1794	7.91128		-6.73035	-7.98723	-6.73035
H5-HC2	activators: Uninfected plasma	sample id: HC2	age (years): 54	gender: Female	bacterial identification: -	day of blood collection: -	severity: -	GSM1206636	9.88724	8.65517	10.465	8.13454		-6.6476	-4.22784	-4.22784
H5-DM7	activators: Uninfected plasma	sample id: DM7	age (years): 41	gender: Male	bacterial identification: -	day of blood collection: -	severity: -	GSM1206637	10.0728	8.41743	10.1358	7.67277		-1.37753	-13.5899	-1.37753
H5-DM9	activators: Uninfected plasma	sample id: DM9	age (years): 63	gender: Female	bacterial identification: -	day of blood collection: -	severity: -	GSM1206638	10.034	8.89158	10.1842	7.97986		-6.7185	-8.59553	-6.7185
H5-DM10	activators: Uninfected plasma	sample id: DM10	age (years): 55	gender: Female	bacterial identification: -	day of blood collection: -	severity: -	GSM1206639	9.98225	8.62681	10.1094	8.32407		-4.01073	-3.00817	-3.00817
H5-DM1	activators: Uninfected plasma	sample id: DM1	age (years): 48	gender: Female	bacterial identification: -	day of blood collection: -	severity: -	GSM1206640	10.0669	8.80262	9.85426	8.62105		-4.00997	-0.00720917	-0.00720917
H5-DM5	activators: Uninfected plasma	sample id: DM5	age (years): 73	gender: Male	bacterial identification: -	day of blood collection: -	severity: -	GSM1206641	10.2305	8.76824	10.1094	8.61067		-3.75635	-2.01336	-2.01336
H5-DM3	activators: Uninfected plasma	sample id: DM3	age (years): 45	gender: Female	bacterial identification: -	day of blood collection: -	severity: -	GSM1206642	10.0866	9.12062	10.1703	8.18096		-8.63266	-6.36022	-6.36022
H5-Ot49	activators: Septic plasma	sample id: Ot49	age (years): 59	gender: Female	bacterial identification: Acinetobacter baumannii	day of blood collection: 0	severity: Severe	GSM1206596	9.54167	8.7596	8.90516	8.59192	1	-2.63593	5.40944	5.40944
H5-Ot58	activators: Septic plasma	sample id: Ot58	age (years): 55	gender: Female	bacterial identification: Acinetobacter baumannii	day of blood collection: 1	severity: Non-severe	GSM1206612	10.1372	8.31367	10.148	8.66812	3	0.065058	0.0449059	0.065058
H5-Ot48	activators: Septic plasma	sample id: Ot48	age (years): 54	gender: Female	bacterial identification: Acinetobacter Iwoffii	day of blood collection: 0	severity: Non-severe	GSM1206605	9.82814	7.79349	10.1639	8.79308	3	3.18926	5.81068	5.81068
H5-Ot1	activators: Septic plasma	sample id: Ot1	age (years): 52	gender: Female	bacterial identification: Acinetobactor baumannii	day of blood collection: 0	severity: Non-severe	GSM1206610	9.97154	8.41432	9.93742	8.83395	1	-1.09206	4.37267	4.37267
H5-Bp1	activators: Septic plasma	sample id: Bp1	age (years): 55	gender: Male	bacterial identification: Burkholderia pseudomallei	day of blood collection: 1	severity: Severe	GSM1206591	9.63212	8.96202	9.2546	8.75453	1	-5.75288	6.93098	6.93098
H5-Bp23	activators: Septic plasma	sample id: Bp23	age (years): 41	gender: Female	bacterial identification: Burkholderia pseudomallei	day of blood collection: 0	severity: Severe	GSM1206595	9.33912	7.57066	9.56011	8.28838	3	5.00063	4.1751	5.00063
H5-Bp32	activators: Septic plasma	sample id: Bp32	age (years): 49	gender: Female	bacterial identification: Burkholderia pseudomallei	day of blood collection: 0	severity: Severe	GSM1206597	9.83079	8.36183	9.19365	8.94855	3	2.03058	7.15983	7.15983
H5-Bp27	activators: Septic plasma	sample id: Bp27	age (years): 36	gender: Female	bacterial identification: Burkholderia pseudomallei	day of blood collection: 1	severity: Severe	GSM1206600	9.6311	8.24385	9.65866	8.73989	1	-0.34994	7.09513	7.09513
H5-Bp2	activators: Septic plasma	sample id: Bp2	age (years): 48	gender: Female	bacterial identification: Burkholderia pseudomallei	day of blood collection: 1	severity: Severe	GSM1206601	9.96094	7.8214	9.43809	9.04711	3	7.27687	7.15146	7.27687
H5-Bp9	activators: Septic plasma	sample id: Bp9	age (years): 18	gender: Male	bacterial identification: Burkholderia pseudomallei	day of blood collection: 0	severity: Non-severe	GSM1206606	9.9599	7.78083	10.1198	8.50509	2	4.43097	-0.0872016	4.43097
H5-Bp39	activators: Septic plasma	sample id: Bp39	age (years): 52	gender: Female	bacterial identification: Burkholderia pseudomallei	day of blood collection: 0	severity: Severe	GSM1206608	10.4718	9.29345	9.13886	9.44611	1	-2.83974	6.16208	6.16208
H5-Bp6	activators: Septic plasma	sample id: Bp6	age (years): 39	gender: Male	bacterial identification: Burkholderia pseudomallei	day of blood collection: 1	severity: Non-severe	GSM1206609	10.004	8.9838	9.507	8.79937	1	-4.63453	3.06962	3.06962
H5-Bp35	activators: Septic plasma	sample id: Bp35	age (years): 38	gender: Male	bacterial identification: Burkholderia pseudomallei	day of blood collection: 0	severity: Non-severe	GSM1206613	9.52607	8.49863	9.61773	8.67211	1	-3.47682	7.41306	7.41306
H5-Bp4	activators: Septic plasma	sample id: Bp4	age (years): 65	gender: Female	bacterial identification: Burkholderia pseudomallei	day of blood collection: 1	severity: Severe	GSM1206614	9.84585	9.53765	8.7596	9.02328	1	-7.80936	7.66182	7.66182
H5-Bp36	activators: Septic plasma	sample id: Bp36	age (years): 42	gender: Male	bacterial identification: Burkholderia pseudomallei	day of blood collection: 0	severity: Non-severe	GSM1206615	10.2957	8.07825	10.0842	8.86358	3	3.85982	0.804243	3.85982
H5-Bp29	activators: Septic plasma	sample id: Bp29	age (years): 51	gender: Male	bacterial identification: Burkholderia pseudomallei	day of blood collection: 0	severity: Non-severe	GSM1206617	9.85868	8.98199	10.0647	8.43399	1	-8.27224	0.12138	0.12138
H5-Bp3	activators: Septic plasma	sample id: Bp3	age (years): 48	gender: Male	bacterial identification: Burkholderia pseudomallei	day of blood collection: 1	severity: Non-severe	GSM1206619	9.75839	8.29486	9.59752	8.82346	3	0.291901	6.63071	6.63071
H5-Bp16	activators: Septic plasma	sample id: Bp16	age (years): 44	gender: Male	bacterial identification: Burkholderia pseudomallei	day of blood collection: 0	severity: Severe	GSM1206622	9.41505	8.2052	9.47525	8.68134	1	-0.558367	8.83348	8.83348
H5-Bp25	activators: Septic plasma	sample id: Bp25	age (years): 42	gender: Female	bacterial identification: Burkholderia pseudomallei	day of blood collection: 1	severity: Severe	GSM1206623	9.14757	8.8829	8.31606	8.76473	1	-3.7817	12.4091	12.4091
H5-Ot10	activators: Septic plasma	sample id: Ot10	age (years): 41	gender: Male	bacterial identification: Candida albicans	day of blood collection: 0	severity: Non-severe	GSM1206590	9.43722	8.41181	10.0284	8.22062	1	-5.15775	2.36323	2.36323
H5-Ot7	activators: Septic plasma	sample id: Ot7	age (years): 69	gender: Female	bacterial identification: Candida albicans	day of blood collection: 0	severity: Severe	GSM1206593	9.98924	7.83659	9.64588	8.34962	2	6.32368	-3.14378	6.32368
H5-Ot52	activators: Septic plasma	sample id: Ot52	age (years): 42	gender: Female	bacterial identification: Citrobacter freundii	day of blood collection: 0	severity: Severe	GSM1206592	9.60631	7.63413	9.96199	8.6729	3	4.26284	6.71177	6.71177
H5-Ot8	activators: Septic plasma	sample id: Ot8	age (years): 74	gender: Female	bacterial identification: Corynbacterium spp.	day of blood collection: 0	severity: Severe	GSM1206589	10.1468	9.15233	9.44207	8.89158	1	-5.06906	2.52901	2.52901
H5-Ot20	activators: Septic plasma	sample id: Ot20	age (years): 48	gender: Male	bacterial identification: Enterococus spp.	day of blood collection: 0	severity: Non-severe	GSM1206607	9.88956	7.75594	10.1094	8.67953	3	4.25337	3.33113	4.25337
H5-Ot38	activators: Septic plasma	sample id: Ot38	age (years): 70	gender: Female	bacterial identification: Escherichia coli	day of blood collection: 0	severity: Non-severe	GSM1206598	10.0516	8.31678	9.76944	8.38087	2	1.25433	-3.37384	1.25433
H5-Ot16	activators: Septic plasma	sample id: Ot16	age (years): 70	gender: Female	bacterial identification: Escherichia coli	day of blood collection: 1	severity: Severe	GSM1206616	8.87493	8.61623	8.2509	8.67049	1	-2.612	14.4572	14.4572
H5-Ot32	activators: Septic plasma	sample id: Ot32	age (years): 69	gender: Female	bacterial identification: Escherichia coli	day of blood collection: 0	severity: Severe	GSM1206618	9.70159	8.45781	9.46003	8.84151	1	-1.10579	7.49262	7.49262
H5-Ot5	activators: Septic plasma	sample id: Ot5	age (years): 72	gender: Female	bacterial identification: Escherichia coli (ESBL)	day of blood collection: 1	severity: Severe	GSM1206621	9.97639	8.43551	9.62688	8.96037	3	0.206751	5.86576	5.86576
H5-Ot18	activators: Septic plasma	sample id: Ot18	age (years): 57	gender: Male	bacterial identification: Klebsiella pneumoniae	day of blood collection: 0	severity: Severe	GSM1206611	9.3439	8.79656	8.5342	8.73338	1	-2.59674	9.64847	9.64847
H5-Ot27	activators: Septic plasma	sample id: Ot27	age (years): 43	gender: Female	bacterial identification: Klebsiella spp.	day of blood collection: 0	severity: Non-severe	GSM1206603	10.1209	8.2052	10.1358	8.31606	2	1.11994	-4.86717	1.11994
H5-Ot2	activators: Septic plasma	sample id: Ot2	age (years): 45	gender: Male	bacterial identification: Salmonella spp. (serotype B)	day of blood collection: 0	severity: Non-severe	GSM1206602	9.54448	7.91474	9.88724	7.68572	2	1.32915	-6.89294	1.32915
H5-Ot53	activators: Septic plasma	sample id: Ot53	age (years): 91	gender: Female	bacterial identification: Staphylococcus aureus	day of blood collection: 0	severity: Severe	GSM1206594	9.6992	8.9493	8.84151	8.73338	1	-3.19225	5.39741	5.39741
H5-Ot45	activators: Septic plasma	sample id: Ot45	age (years): 69	gender: Male	bacterial identification: Staphylococcus aureus	day of blood collection: 0	severity: Severe	GSM1206604	9.31055	8.89681	8.34659	8.98643	1	-2.95409	13.5768	13.5768
H5-Ot21	activators: Septic plasma	sample id: Ot21	age (years): 51	gender: Female	bacterial identification: Staphylococcus aureus	day of blood collection: 0	severity: Non-severe	GSM1206620	9.7476	8.77495	10.2831	8.50987	1	-7.95949	2.83457	2.83457
H5-Ot30	activators: Septic plasma	sample id: Ot30	age (years): 75	gender: Female	bacterial identification: Viridans Streptococci	day of blood collection: 1	severity: Severe	GSM1206599	10.2247	8.70543	9.19002	8.97745	3	1.23293	2.55645	2.55645
									CKAP4	FCAR	ILMN_1694213	ILMN_1747650
									ILMN_1790891	ILMN_2379967	PLEKHO1	BMP6
													Acc	0.660714	0.910714	1
													Sensitivity	0.486486	0.864865	1
													Specificity	1	1	1

## Sheet: GSE57065
!Sample_title	!Sample_source_name_ch1	!Sample_characteristics_ch1	!Sample_characteristics_ch1	!Sample_characteristics_ch1	!Sample_characteristics_ch1	ID_REF	211306_s_at
Blood_P001_H00	patient 001, H0	age: 43	gender: FEMALE	sapsii: SAPSII-High	collection time: 0 hr	GSM1373914	6.59839		13.1669
Blood_P001_H24	patient 001, H24	age: 43	gender: FEMALE	sapsii: SAPSII-High	collection time: 24 hr	GSM1373915	6.80928		14.3533
Blood_P001_H48	patient 001, H48	age: 43	gender: FEMALE	sapsii: SAPSII-High	collection time: 48 hr	GSM1373916	6.05991		10.1377
Blood_P002_H00	patient 002, H0	age: 34	gender: FEMALE	sapsii: SAPSII-Low	collection time: 0 hr	GSM1373917	6.20058		10.9291
Blood_P002_H24	patient 002, H24	age: 34	gender: FEMALE	sapsii: SAPSII-Low	collection time: 24 hr	GSM1373918	6.34166		11.7227
Blood_P002_H48	patient 002, H48	age: 34	gender: FEMALE	sapsii: SAPSII-Low	collection time: 48 hr	GSM1373919	5.92035		9.35263
Blood_P003_H00	patient 003, H0	age: 69	gender: MALE	sapsii: SAPSII-Low	collection time: 0 hr	GSM1373920	7.64671		19.0643
Blood_P003_H24	patient 003, H24	age: 69	gender: MALE	sapsii: SAPSII-Low	collection time: 24 hr	GSM1373921	6.53071		12.7862
Blood_P003_H48	patient 003, H48	age: 69	gender: MALE	sapsii: SAPSII-Low	collection time: 48 hr	GSM1373922	6.37042		11.8845
Blood_P004_H00	patient 004, H0	age: 41	gender: MALE	sapsii: SAPSII-Low	collection time: 0 hr	GSM1373923	5.80907		8.72662
Blood_P004_H24	patient 004, H24	age: 41	gender: MALE	sapsii: SAPSII-Low	collection time: 24 hr	GSM1373924	6.0901		10.3076
Blood_P004_H48	patient 004, H48	age: 41	gender: MALE	sapsii: SAPSII-Low	collection time: 48 hr	GSM1373925	5.84437		8.9252
Blood_P005_H00	patient 005, H0	age: 79	gender: MALE	sapsii: SAPSII-High	collection time: 0 hr	GSM1373926	7.88597		20.4102
Blood_P005_H24	patient 005, H24	age: 79	gender: MALE	sapsii: SAPSII-High	collection time: 24 hr	GSM1373927	6.85919		14.6341
Blood_P005_H48	patient 005, H48	age: 79	gender: MALE	sapsii: SAPSII-High	collection time: 48 hr	GSM1373928	6.3432		11.7314
Blood_P006_H00	patient 006, H0	age: 29	gender: MALE	sapsii: SAPSII-Low	collection time: 0 hr	GSM1373929	5.69501		8.08498
Blood_P006_H24	patient 006, H24	age: 29	gender: MALE	sapsii: SAPSII-Low	collection time: 24 hr	GSM1373930	5.76744		8.49243
Blood_P006_H48	patient 006, H48	age: 29	gender: MALE	sapsii: SAPSII-Low	collection time: 48 hr	GSM1373931	5.74643		8.37424
Blood_P007_H00	patient 007, H0	age: 76	gender: FEMALE	sapsii: SAPSII-Low	collection time: 0 hr	GSM1373932	5.34729		6.12888
Blood_P007_H24	patient 007, H24	age: 76	gender: FEMALE	sapsii: SAPSII-Low	collection time: 24 hr	GSM1373933	5.33432		6.05592
Blood_P007_H48	patient 007, H48	age: 76	gender: FEMALE	sapsii: SAPSII-Low	collection time: 48 hr	GSM1373934	5.71101		8.17499
Blood_P008_H00	patient 008, H0	age: 84	gender: FEMALE	sapsii: SAPSII-High	collection time: 0 hr	GSM1373935	7.07113		15.8263
Blood_P008_H24	patient 008, H24	age: 84	gender: FEMALE	sapsii: SAPSII-High	collection time: 24 hr	GSM1373936	7.13466		16.1837
Blood_P008_H48	patient 008, H48	age: 84	gender: FEMALE	sapsii: SAPSII-High	collection time: 48 hr	GSM1373937	5.96871		9.62468
Blood_P009_H00	patient 009, H0	age: 58	gender: FEMALE	sapsii: SAPSII-Low	collection time: 0 hr	GSM1373938	6.3653		11.8557
Blood_P009_H24	patient 009, H24	age: 58	gender: FEMALE	sapsii: SAPSII-Low	collection time: 24 hr	GSM1373939	5.88452		9.15107
Blood_P009_H48	patient 009, H48	age: 58	gender: FEMALE	sapsii: SAPSII-Low	collection time: 48 hr	GSM1373940	5.89792		9.22645
Blood_P010_H00	patient 010, H0	age: 83	gender: FEMALE	sapsii: SAPSII-High	collection time: 0 hr	GSM1373941	6.14177		10.5982
Blood_P010_H24	patient 010, H24	age: 83	gender: FEMALE	sapsii: SAPSII-High	collection time: 24 hr	GSM1373942	6.59948		13.1731
Blood_P010_H48	patient 010, H48	age: 83	gender: FEMALE	sapsii: SAPSII-High	collection time: 48 hr	GSM1373943	6.34792		11.7579
Blood_P011_H00	patient 011, H0	age: 79	gender: MALE	sapsii: SAPSII-High	collection time: 0 hr	GSM1373944	5.52165		7.10974
Blood_P011_H24	patient 011, H24	age: 79	gender: MALE	sapsii: SAPSII-High	collection time: 24 hr	GSM1373945	5.556		7.30298
Blood_P011_H48	patient 011, H48	age: 79	gender: MALE	sapsii: SAPSII-High	collection time: 48 hr	GSM1373946	5.00561		4.20676
Blood_P013_H00	patient 013, H0	age: 59	gender: MALE	sapsii: SAPSII-Low	collection time: 0 hr	GSM1373947	5.12439		4.87496
Blood_P013_H24	patient 013, H24	age: 59	gender: MALE	sapsii: SAPSII-Low	collection time: 24 hr	GSM1373948	5.06018		4.51374
Blood_P013_H48	patient 013, H48	age: 59	gender: MALE	sapsii: SAPSII-Low	collection time: 48 hr	GSM1373949	4.87312		3.46144
Blood_P014_H00	patient 014, H0	age: 76	gender: MALE	sapsii: SAPSII-High	collection time: 0 hr	GSM1373950	5.06684		4.55121
Blood_P014_H24	patient 014, H24	age: 76	gender: MALE	sapsii: SAPSII-High	collection time: 24 hr	GSM1373951	5.24159		5.53426
Blood_P014_H48	patient 014, H48	age: 76	gender: MALE	sapsii: SAPSII-High	collection time: 48 hr	GSM1373952	4.68014		2.37583
Blood_P015_H00	patient 015, H0	age: 56	gender: MALE	sapsii: SAPSII-High	collection time: 0 hr	GSM1373953	6.73099		13.9129
Blood_P015_H24	patient 015, H24	age: 56	gender: MALE	sapsii: SAPSII-High	collection time: 24 hr	GSM1373954	6.3977		12.038
Blood_P015_H48	patient 015, H48	age: 56	gender: MALE	sapsii: SAPSII-High	collection time: 48 hr	GSM1373955	6.51129		12.677
Blood_P017_H00	patient 017, H0	age: 56	gender: MALE	sapsii: SAPSII-Low	collection time: 0 hr	GSM1373956	5.62455		7.68861
Blood_P017_H24	patient 017, H24	age: 56	gender: MALE	sapsii: SAPSII-Low	collection time: 24 hr	GSM1373957	5.8086		8.72398
Blood_P017_H48	patient 017, H48	age: 56	gender: MALE	sapsii: SAPSII-Low	collection time: 48 hr	GSM1373958	4.45522		1.11054
Blood_P018_H00	patient 018, H0	age: 64	gender: MALE	sapsii: SAPSII-High	collection time: 0 hr	GSM1373959	6.18204		10.8248
Blood_P018_H24	patient 018, H24	age: 64	gender: MALE	sapsii: SAPSII-High	collection time: 24 hr	GSM1373960	5.84165		8.9099
Blood_P018_H48	patient 018, H48	age: 64	gender: MALE	sapsii: SAPSII-High	collection time: 48 hr	GSM1373961	6.0047		9.82714
Blood_P019_H00	patient 019, H0	age: 68	gender: MALE	sapsii: SAPSII-Low	collection time: 0 hr	GSM1373962	6.39158		12.0035
Blood_P019_H24	patient 019, H24	age: 68	gender: MALE	sapsii: SAPSII-Low	collection time: 24 hr	GSM1373963	6.58324		13.0817
Blood_P019_H48	patient 019, H48	age: 68	gender: MALE	sapsii: SAPSII-Low	collection time: 48 hr	GSM1373964	6.13085		10.5368
Blood_P020_H00	patient 020, H0	age: 46	gender: MALE	sapsii: SAPSII-High	collection time: 0 hr	GSM1373965	6.64505		13.4294
Blood_P020_H24	patient 020, H24	age: 46	gender: MALE	sapsii: SAPSII-High	collection time: 24 hr	GSM1373966	6.10661		10.4004
Blood_P021_H00	patient 021, H0	age: 76	gender: MALE	sapsii: SAPSII-High	collection time: 0 hr	GSM1373967	5.14612		4.9972
Blood_P021_H24	patient 021, H24	age: 76	gender: MALE	sapsii: SAPSII-High	collection time: 24 hr	GSM1373968	5.5074		7.02958
Blood_P021_H48	patient 021, H48	age: 76	gender: MALE	sapsii: SAPSII-High	collection time: 48 hr	GSM1373969	5.86029		9.01476
Blood_P101_H00	patient 101, H0	age: 81	gender: MALE	sapsii: SAPSII-Low	collection time: 0 hr	GSM1373970	5.5896		7.49199
Blood_P101_H24	patient 101, H24	age: 81	gender: MALE	sapsii: SAPSII-Low	collection time: 24 hr	GSM1373971	5.95116		9.52595
Blood_P101_H48	patient 101, H48	age: 81	gender: MALE	sapsii: SAPSII-Low	collection time: 48 hr	GSM1373972	6.6691		13.5647
Blood_P102_H00	patient 102, H0	age: 49	gender: MALE	sapsii: SAPSII-Low	collection time: 0 hr	GSM1373973	6.12192		10.4866
Blood_P102_H24	patient 102, H24	age: 49	gender: MALE	sapsii: SAPSII-Low	collection time: 24 hr	GSM1373974	5.74599		8.37177
Blood_P102_H48	patient 102, H48	age: 49	gender: MALE	sapsii: SAPSII-Low	collection time: 48 hr	GSM1373975	5.88984		9.18099
Blood_P104_H00	patient 104, H0	age: 71	gender: MALE	sapsii: SAPSII-Low	collection time: 0 hr	GSM1373976	5.74209		8.34983
Blood_P104_H24	patient 104, H24	age: 71	gender: MALE	sapsii: SAPSII-Low	collection time: 24 hr	GSM1373977	5.62236		7.67629
Blood_P104_H48	patient 104, H48	age: 71	gender: MALE	sapsii: SAPSII-Low	collection time: 48 hr	GSM1373978	4.5643		1.72417
Blood_P105_H00	patient 105, H0	age: 84	gender: MALE	sapsii: SAPSII-High	collection time: 0 hr	GSM1373979	6.488		12.5459
Blood_P105_H24	patient 105, H24	age: 84	gender: MALE	sapsii: SAPSII-High	collection time: 24 hr	GSM1373980	5.44992		6.70622
Blood_P106_H00	patient 106, H0	age: 60	gender: MALE	sapsii: SAPSII-Low	collection time: 0 hr	GSM1373981	6.07879		10.2439
Blood_P106_H24	patient 106, H24	age: 60	gender: MALE	sapsii: SAPSII-Low	collection time: 24 hr	GSM1373982	4.82465		3.18877
Blood_P106_H48	patient 106, H48	age: 60	gender: MALE	sapsii: SAPSII-Low	collection time: 48 hr	GSM1373983	5.70779		8.15687
Blood_P107_H00	patient 107, H0	age: 59	gender: FEMALE	sapsii: SAPSII-High	collection time: 0 hr	GSM1373984	5.46021		6.76411
Blood_P107_H24	patient 107, H24	age: 59	gender: FEMALE	sapsii: SAPSII-High	collection time: 24 hr	GSM1373985	6.22873		11.0874
Blood_P107_H48	patient 107, H48	age: 59	gender: FEMALE	sapsii: SAPSII-High	collection time: 48 hr	GSM1373986	6.31542		11.5751
Blood_P108_H00	patient 108, H0	age: 58	gender: MALE	sapsii: SAPSII-High	collection time: 0 hr	GSM1373987	6.05235		10.0952
Blood_P108_H24	patient 108, H24	age: 58	gender: MALE	sapsii: SAPSII-High	collection time: 24 hr	GSM1373988	6.032		9.98072
Blood_P108_H48	patient 108, H48	age: 58	gender: MALE	sapsii: SAPSII-High	collection time: 48 hr	GSM1373989	5.40951		6.4789
Blood_P109_H00	patient 109, H0	age: 45	gender: FEMALE	sapsii: SAPSII-Low	collection time: 0 hr	GSM1373990	6.08101		10.2564
Blood_P109_H24	patient 109, H24	age: 45	gender: FEMALE	sapsii: SAPSII-Low	collection time: 24 hr	GSM1373991	5.37749		6.29877
Blood_P109_H48	patient 109, H48	age: 45	gender: FEMALE	sapsii: SAPSII-Low	collection time: 48 hr	GSM1373992	6.48616		12.5356
Blood_P111_H00	patient 111, H0	age: 73	gender: FEMALE	sapsii: SAPSII-High	collection time: 0 hr	GSM1373993	5.86319		9.03108
Blood_P111_H24	patient 111, H24	age: 73	gender: FEMALE	sapsii: SAPSII-High	collection time: 24 hr	GSM1373994	5.25174		5.59136
Blood_P111_H48	patient 111, H48	age: 73	gender: FEMALE	sapsii: SAPSII-High	collection time: 48 hr	GSM1373995	6.00763		9.84362
Blood_HV01	Temoin HV01	age: 20	gender: FEMALE	sapsii: NA		GSM1373996	3.16767		-6.13257
Blood_HV02	Temoin HV02	age: 29	gender: FEMALE	sapsii: NA		GSM1373997	3.77372		-2.72324
Blood_HV03	Temoin HV03	age: 52	gender: MALE	sapsii: NA		GSM1373998	3.35885		-5.05709
Blood_HV04	Temoin HV04	age: 47	gender: FEMALE	sapsii: NA		GSM1373999	3.79883		-2.58198
Blood_HV05	Temoin HV05	age: 40	gender: FEMALE	sapsii: NA		GSM1374000	3.56999		-3.86932
Blood_HV06	Temoin HV06	age: 28	gender: MALE	sapsii: NA		GSM1374001	3.67175		-3.29687
Blood_HV07	Temoin HV07	age: 37	gender: MALE	sapsii: NA		GSM1374002	3.41394		-4.74718
Blood_HV08	Temoin HV08	age: 50	gender: MALE	sapsii: NA		GSM1374003	3.31403		-5.30922
Blood_HV09	Temoin HV09	age: 41	gender: FEMALE	sapsii: NA		GSM1374004	3.23541		-5.7515
Blood_HV10	Temoin HV10	age: 19	gender: MALE	sapsii: NA		GSM1374005	3.27731		-5.51579
Blood_HV11	Temoin HV11	age: 48	gender: FEMALE	sapsii: NA		GSM1374006	3.69435		-3.16973
Blood_HV12	Temoin HV12	age: 37	gender: FEMALE	sapsii: NA		GSM1374007	4.04923		-1.17336
Blood_HV13	Temoin HV13	age: 52	gender: FEMALE	sapsii: NA		GSM1374008	3.34719		-5.12268
Blood_HV14	Temoin HV14	age: 49	gender: FEMALE	sapsii: NA		GSM1374009	3.86877		-2.18853
Blood_HV15	Temoin HV15	age: 56	gender: FEMALE	sapsii: NA		GSM1374010	3.95013		-1.73084
Blood_HV16	Temoin HV16	age: 49	gender: FEMALE	sapsii: NA		GSM1374011	3.92958		-1.84645
Blood_HV17	Temoin HV17	age: 59	gender: FEMALE	sapsii: NA		GSM1374012	3.03039		-6.90484
Blood_HV18	Temoin HV18	age: 55	gender: FEMALE	sapsii: NA		GSM1374013	3.86858		-2.1896
Blood_HV19	Temoin HV19	age: 40	gender: FEMALE	sapsii: NA		GSM1374014	3.67559		-3.27527
Blood_HV20	Temoin HV20	age: 46	gender: FEMALE	sapsii: NA		GSM1374015	3.57548		-3.83844
Blood_HV21	Temoin HV21	age: 58	gender: FEMALE	sapsii: NA		GSM1374016	3.87475		-2.15489
Blood_HV22	Temoin HV22	age: 52	gender: FEMALE	sapsii: NA		GSM1374017	2.94473		-7.38672
Blood_HV23	Temoin HV23	age: 56	gender: FEMALE	sapsii: NA		GSM1374018	3.68054		-3.24742
Blood_HV24	Temoin HV24	age: 50	gender: FEMALE	sapsii: NA		GSM1374019	3.30482		-5.36104
Blood_HV25	Temoin HV25	age: 42	gender: FEMALE	sapsii: NA		GSM1374020	3.66174		-3.35318
							FCAR

## Sheet: GSE65682
!Sample_title	!Sample_characteristics_ch1	Ages	!Sample_characteristics_ch1	!Sample_characteristics_ch1	mortality_event_28days	time_to_event_28days	!Sample_characteristics_ch1	!Sample_characteristics_ch1	!Sample_characteristics_ch1	!Sample_characteristics_ch1	ID_REF	11725985_s_at	11726583_s_at	11757883_s_at	11761102_x_at	CF1	CF2	CFmax
intensive-care unit patient [27_03_2013_H05_3266]	gender: male	40	pneumonia diagnoses: cap	thrombocytopenia: NA	0	28	icu_acquired_infection: No_ICUA	icu_acquired_infection_paired: NA	diabetes_mellitus: No_DM	abdominal_sepsis_and_controls: NA	GSM1602976	7.22932	9.24537	6.20036	7.03091	-37.16	29.849	29.849
intensive-care unit patient [27_03_2013_H02_3283]	gender: male	45	pneumonia diagnoses: NA	thrombocytopenia: NA	-9999	-9999	icu_acquired_infection: NA	icu_acquired_infection_paired: NA	diabetes_mellitus: NA	abdominal_sepsis_and_controls: NA	GSM1692504	7.28703	9.34581	6.12581	5.89578	-27.7574	31.3361	31.3361
intensive-care unit patient [27_03_2013_G08_3316.1]	gender: female	63	pneumonia diagnoses: NA	thrombocytopenia: NA	-9999	-9999	icu_acquired_infection: NA	icu_acquired_infection_paired: NA	diabetes_mellitus: NA	abdominal_sepsis_and_controls: NA	GSM1692503	7.72158	8.33584	6.60736	3.79492	-13.1863	14.2602	14.2602
intensive-care unit patient [27_03_2013_G07_499]	gender: female	81	pneumonia diagnoses: NA	thrombocytopenia: NA	-9999	-9999	icu_acquired_infection: NA	icu_acquired_infection_paired: NA	diabetes_mellitus: NA	abdominal_sepsis_and_controls: ctrl_GI	GSM1692502	7.29659	9.51212	6.41346	6.63695	-33.3429	30.777	30.777
intensive-care unit patient [27_03_2013_G02_935]	gender: female	67	pneumonia diagnoses: NA	thrombocytopenia: NA	0	28	icu_acquired_infection: NA	icu_acquired_infection_paired: NA	diabetes_mellitus: No_DM	abdominal_sepsis_and_controls: abdo_s	GSM1692501	7.55182	9.64708	6.92324	6.70017	-33.5207	26.9886	26.9886
intensive-care unit patient [27_03_2013_G01_2769]	gender: male	61	pneumonia diagnoses: cap	thrombocytopenia: NA	0	28	icu_acquired_infection: No_ICUA	icu_acquired_infection_paired: ADMIS_NO_ICUAI	diabetes_mellitus: No_DM	abdominal_sepsis_and_controls: NA	GSM1602975	8.01065	9.96929	7.04415	5.70982	-24.7411	27.6222	27.6222
intensive-care unit patient [27_03_2013_F10_3351]	gender: female	70	pneumonia diagnoses: cap	thrombocytopenia: NA	0	28	icu_acquired_infection: NA	icu_acquired_infection_paired: NA	diabetes_mellitus: No_DM	abdominal_sepsis_and_controls: NA	GSM1602974	5.87198	9.17173	5.09975	5.34853	-23.8175	43.8967	43.8967
intensive-care unit patient [27_03_2013_F09_3393]	gender: male	32	pneumonia diagnoses: NA	thrombocytopenia: NA	0	28	icu_acquired_infection: NA	icu_acquired_infection_paired: NA	diabetes_mellitus: No_DM	abdominal_sepsis_and_controls: NA	GSM1692499	8.01136	11.0008	6.47473	7.2351	-34.5966	43.8036	43.8036
intensive-care unit patient [27_03_2013_F08_3395]	gender: male	77	pneumonia diagnoses: cap	thrombocytopenia: NA	0	28	icu_acquired_infection: NA	icu_acquired_infection_paired: NA	diabetes_mellitus: No_DM	abdominal_sepsis_and_controls: NA	GSM1602973	7.25309	6.51394	5.9118	1.805	-1.48244	1.69779	1.69779
intensive-care unit patient [27_03_2013_F07_3404]	gender: male	46	pneumonia diagnoses: no-cap	thrombocytopenia: NA	-9999	-9999	icu_acquired_infection: NA	icu_acquired_infection_paired: NA	diabetes_mellitus: NA	abdominal_sepsis_and_controls: NA	GSM1602972	7.3225	8.71914	6.00437	5.25542	-24.0789	25.2045	25.2045
intensive-care unit patient [27_03_2013_F02_2904613]	gender: female	49	pneumonia diagnoses: hap	thrombocytopenia: NA	0	28	icu_acquired_infection: No_ICUA	icu_acquired_infection_paired: NA	diabetes_mellitus: No_DM	abdominal_sepsis_and_controls: NA	GSM1692498	7.79536	7.48	6.48506	2.78264	-7.04987	5.41897	5.41897
intensive-care unit patient [27_03_2013_F01_2968378]	gender: male	65	pneumonia diagnoses: NA	thrombocytopenia: NA	-9999	-9999	icu_acquired_infection: NA	icu_acquired_infection_paired: NA	diabetes_mellitus: NA	abdominal_sepsis_and_controls: NA	GSM1692497	7.95971	9.43887	6.87149	5.98813	-28.2516	23.354	23.354
intensive-care unit patient [27_03_2013_E11_2989698]	gender: male	53	pneumonia diagnoses: NA	thrombocytopenia: NA	-9999	-9999	icu_acquired_infection: NA	icu_acquired_infection_paired: NA	diabetes_mellitus: NA	abdominal_sepsis_and_controls: ctrl_GI	GSM1692496	7.78701	8.28541	6.6951	5.25873	-25.1171	12.6957	12.6957
intensive-care unit patient [27_03_2013_E10_2922677]	gender: male	58	pneumonia diagnoses: NA	thrombocytopenia: NA	-9999	-9999	icu_acquired_infection: NA	icu_acquired_infection_paired: NA	diabetes_mellitus: NA	abdominal_sepsis_and_controls: NA	GSM1692495	6.65303	8.96826	5.45252	3.68773	-10.8637	35.3872	35.3872
intensive-care unit patient [27_03_2013_E07_1073]	gender: male	74	pneumonia diagnoses: NA	thrombocytopenia: C_low	0	28	icu_acquired_infection: NA	icu_acquired_infection_paired: NA	diabetes_mellitus: DM	abdominal_sepsis_and_controls: NA	GSM1692494	7.20699	8.15963	6.87502	4.13689	-16.3882	12.2882	12.2882
intensive-care unit patient [27_03_2013_E06_2977805]	gender: female	49	pneumonia diagnoses: NA	thrombocytopenia: NA	0	28	icu_acquired_infection: No_ICUA	icu_acquired_infection_paired: NA	diabetes_mellitus: No_DM	abdominal_sepsis_and_controls: NA	GSM1692493	8.19514	10.5647	7.11143	7.90129	-41.0025	32.9127	32.9127
intensive-care unit patient [27_03_2013_E04_2575353]	gender: female	19	pneumonia diagnoses: hap	thrombocytopenia: NA	0	28	icu_acquired_infection: No_ICUA	icu_acquired_infection_paired: NA	diabetes_mellitus: No_DM	abdominal_sepsis_and_controls: NA	GSM1692492	8.19596	8.3891	7.18685	4.36586	-17.6464	8.05116	8.05116
intensive-care unit patient [27_03_2013_E03_1701]	gender: male	57	pneumonia diagnoses: no-cap	thrombocytopenia: NA	-9999	-9999	icu_acquired_infection: NA	icu_acquired_infection_paired: NA	diabetes_mellitus: NA	abdominal_sepsis_and_controls: NA	GSM1602971	7.79669	9.02225	6.7752	5.30657	-23.7495	20.2027	20.2027
intensive-care unit patient [27_03_2013_E01_2437188]	gender: male	18	pneumonia diagnoses: NA	thrombocytopenia: NA	0	28	icu_acquired_infection: No_ICUA	icu_acquired_infection_paired: NA	diabetes_mellitus: No_DM	abdominal_sepsis_and_controls: NA	GSM1692491	8.16174	9.40017	6.74006	6.86033	-35.3738	23.1436	23.1436
intensive-care unit patient [27_03_2013_D11_2307892]	gender: male	66	pneumonia diagnoses: NA	thrombocytopenia: NA	-9999	-9999	icu_acquired_infection: NA	icu_acquired_infection_paired: NA	diabetes_mellitus: NA	abdominal_sepsis_and_controls: ctrl_GI	GSM1692490	7.29148	10.3005	6.19599	7.18907	-35.9232	41.3734	41.3734
intensive-care unit patient [27_03_2013_D10_2849655]	gender: male	81	pneumonia diagnoses: hap	thrombocytopenia: NA	0	28	icu_acquired_infection: No_ICUA	icu_acquired_infection_paired: NA	diabetes_mellitus: No_DM	abdominal_sepsis_and_controls: NA	GSM1692489	7.83473	9.58525	6.64189	5.8192	-26.5454	27.4109	27.4109
intensive-care unit patient [27_03_2013_D09_2539575]	gender: female	70	pneumonia diagnoses: NA	thrombocytopenia: NA	0	28	icu_acquired_infection: No_ICUA	icu_acquired_infection_paired: NA	diabetes_mellitus: No_DM	abdominal_sepsis_and_controls: NA	GSM1692488	8.00526	9.46066	7.16857	6.07688	-28.9139	20.9535	20.9535
intensive-care unit patient [27_03_2013_D07_2642319]	gender: male	48	pneumonia diagnoses: no-cap	thrombocytopenia: NA	-9999	-9999	icu_acquired_infection: NA	icu_acquired_infection_paired: NA	diabetes_mellitus: NA	abdominal_sepsis_and_controls: NA	GSM1602970	7.85158	9.66203	7.46521	6.0366	-28.1165	21.4078	21.4078
intensive-care unit patient [27_03_2013_D05_2836701]	gender: male	48	pneumonia diagnoses: hap	thrombocytopenia: C_low	-9999	-9999	icu_acquired_infection: No_ICUA	icu_acquired_infection_paired: NA	diabetes_mellitus: No_DM	abdominal_sepsis_and_controls: NA	GSM1692487	7.84965	10.1641	6.7243	7.55778	-39.1985	33.1168	33.1168
intensive-care unit patient [27_03_2013_D02_2209803]	gender: male	68	pneumonia diagnoses: cap	thrombocytopenia: NA	0	28	icu_acquired_infection: No_ICUA	icu_acquired_infection_paired: NA	diabetes_mellitus: DM	abdominal_sepsis_and_controls: NA	GSM1602968	7.82515	9.34356	6.72992	6.01721	-28.719	24.0337	24.0337
intensive-care unit patient [27_03_2013_C12_2563256]	gender: male	57	pneumonia diagnoses: hap	thrombocytopenia: NA	-9999	-9999	icu_acquired_infection: No_ICUA	icu_acquired_infection_paired: NA	diabetes_mellitus: No_DM	abdominal_sepsis_and_controls: NA	GSM1692485	7.38841	9.68987	6.53191	6.84055	-34.559	31.3887	31.3887
intensive-care unit patient [27_03_2013_C10_2313]	gender: male	73	pneumonia diagnoses: NA	thrombocytopenia: NA	0	28	icu_acquired_infection: ICUA	icu_acquired_infection_paired: NA	diabetes_mellitus: No_DM	abdominal_sepsis_and_controls: NA	GSM1692484	6.9002	10.2521	5.93208	7.37987	-37.5954	44.6809	44.6809
intensive-care unit patient [27_03_2013_C09_1206]	gender: female	56	pneumonia diagnoses: NA	thrombocytopenia: NA	-9999	-9999	icu_acquired_infection: NA	icu_acquired_infection_paired: NA	diabetes_mellitus: NA	abdominal_sepsis_and_controls: ctrl_GI	GSM1692483	7.9001	9.18649	6.97863	6.36382	-31.8867	19.9138	19.9138
intensive-care unit patient [27_03_2013_C08_580]	gender: female	48	pneumonia diagnoses: no-cap	thrombocytopenia: NA	-9999	-9999	icu_acquired_infection: NA	icu_acquired_infection_paired: NA	diabetes_mellitus: NA	abdominal_sepsis_and_controls: NA	GSM1602967	7.56634	8.16093	6.14754	4.9805	-23.1776	16.7647	16.7647
intensive-care unit patient [27_03_2013_C03_2803146]	gender: female	84	pneumonia diagnoses: hap	thrombocytopenia: NA	0	28	icu_acquired_infection: No_ICUA	icu_acquired_infection_paired: NA	diabetes_mellitus: No_DM	abdominal_sepsis_and_controls: NA	GSM1692482	7.49722	10.0646	6.33713	6.34014	-29.624	36.7042	36.7042
intensive-care unit patient [27_03_2013_C02_171]	gender: male	60	pneumonia diagnoses: NA	thrombocytopenia: D_normal	-9999	-9999	icu_acquired_infection: No_ICUA	icu_acquired_infection_paired: NA	diabetes_mellitus: NA	abdominal_sepsis_and_controls: NA	GSM1692481	7.62708	10.002	5.84022	6.02773	-27.2459	39.5482	39.5482
intensive-care unit patient [27_03_2013_C01_1626]	gender: male	65	pneumonia diagnoses: NA	thrombocytopenia: NA	-9999	-9999	icu_acquired_infection: NA	icu_acquired_infection_paired: NA	diabetes_mellitus: NA	abdominal_sepsis_and_controls: NA	GSM1692480	7.99891	10.071	7.06442	8.05938	-43.4618	28.638	28.638
intensive-care unit patient [27_03_2013_B12_1109]	gender: female	63	pneumonia diagnoses: no-cap	thrombocytopenia: NA	-9999	-9999	icu_acquired_infection: NA	icu_acquired_infection_paired: NA	diabetes_mellitus: NA	abdominal_sepsis_and_controls: NA	GSM1602965	8.32261	8.78601	7.53284	5.05897	-22.2901	9.08009	9.08009
intensive-care unit patient [27_03_2013_B10_2869]	gender: male	69	pneumonia diagnoses: NA	thrombocytopenia: NA	-9999	-9999	icu_acquired_infection: NA	icu_acquired_infection_paired: NA	diabetes_mellitus: NA	abdominal_sepsis_and_controls: NA	GSM1692479	7.94932	8.73953	6.86743	5.02578	-22.1494	15.6411	15.6411
intensive-care unit patient [27_03_2013_B08_2866326]	gender: male	85	pneumonia diagnoses: NA	thrombocytopenia: NA	1	13	icu_acquired_infection: No_ICUA	icu_acquired_infection_paired: NA	diabetes_mellitus: DM	abdominal_sepsis_and_controls: NA	GSM1692478	6.31938	8.93537	5.30802	6.2851	-31.9188	37.6365	37.6365
intensive-care unit patient [27_03_2013_B07_2839]	gender: male	54	pneumonia diagnoses: NA	thrombocytopenia: NA	-9999	-9999	icu_acquired_infection: No_ICUA	icu_acquired_infection_paired: NA	diabetes_mellitus: No_DM	abdominal_sepsis_and_controls: abdo_s	GSM1692477	7.62144	9.91263	6.41396	6.22215	-29.0279	33.8475	33.8475
intensive-care unit patient [27_03_2013_B04_2890]	gender: female	65	pneumonia diagnoses: NA	thrombocytopenia: NA	-9999	-9999	icu_acquired_infection: NA	icu_acquired_infection_paired: NA	diabetes_mellitus: NA	abdominal_sepsis_and_controls: ctrl_GI	GSM1692476	7.47724	9.30457	6.30405	7.78419	-43.0875	28.5952	28.5952
intensive-care unit patient [27_03_2013_A12_329]	gender: female	54	pneumonia diagnoses: NA	thrombocytopenia: NA	-9999	-9999	icu_acquired_infection: NA	icu_acquired_infection_paired: NA	diabetes_mellitus: NA	abdominal_sepsis_and_controls: ctrl_GI	GSM1692475	8.22785	9.02019	7.29365	5.02616	-21.4723	14.0651	14.0651
intensive-care unit patient [27_03_2013_A09_2915]	gender: male	70	pneumonia diagnoses: NA	thrombocytopenia: NA	-9999	-9999	icu_acquired_infection: NA	icu_acquired_infection_paired: NA	diabetes_mellitus: NA	abdominal_sepsis_and_controls: ctrl_GI	GSM1692474	7.58655	10.5015	6.61992	7.28867	-36.2355	38.8593	38.8593
intensive-care unit patient [27_03_2013_A07_2914]	gender: female	71	pneumonia diagnoses: NA	thrombocytopenia: NA	-9999	-9999	icu_acquired_infection: NA	icu_acquired_infection_paired: NA	diabetes_mellitus: NA	abdominal_sepsis_and_controls: NA	GSM1692473	7.71315	9.66199	6.49142	5.52813	-24.0191	30.0252	30.0252
intensive-care unit patient [27_03_2013_A05_2887.1]	gender: male	32	pneumonia diagnoses: NA	thrombocytopenia: NA	-9999	-9999	icu_acquired_infection: NA	icu_acquired_infection_paired: NA	diabetes_mellitus: NA	abdominal_sepsis_and_controls: NA	GSM1692472	7.45333	9.38249	6.38701	5.07715	-21.056	28.8816	28.8816
intensive-care unit patient [27_03_2013_A02_3128.1]	gender: male	52	pneumonia diagnoses: NA	thrombocytopenia: NA	-9999	-9999	icu_acquired_infection: NA	icu_acquired_infection_paired: NA	diabetes_mellitus: NA	abdominal_sepsis_and_controls: NA	GSM1692471	7.88227	10.4119	6.61534	7.06388	-34.6216	36.6356	36.6356
intensive-care unit patient [26_03_2013_H06_3128]	gender: male	52	pneumonia diagnoses: NA	thrombocytopenia: NA	-9999	-9999	icu_acquired_infection: NA	icu_acquired_infection_paired: NA	diabetes_mellitus: NA	abdominal_sepsis_and_controls: NA	GSM1692470	7.31453	9.47967	6.71177	7.57599	-40.9978	27.88	27.88
intensive-care unit patient [26_03_2013_G10_3079]	gender: male	67	pneumonia diagnoses: no-cap	thrombocytopenia: NA	-9999	-9999	icu_acquired_infection: NA	icu_acquired_infection_paired: NA	diabetes_mellitus: NA	abdominal_sepsis_and_controls: NA	GSM1602959	8.33588	9.14772	7.14065	4.8591	-19.8158	16.2857	16.2857
intensive-care unit patient [26_03_2013_G09_3005]	gender: male	48	pneumonia diagnoses: cap	thrombocytopenia: C_low	0	28	icu_acquired_infection: No_ICUA	icu_acquired_infection_paired: NA	diabetes_mellitus: No_DM	abdominal_sepsis_and_controls: NA	GSM1602958	7.71695	9.50636	6.47182	6.72125	-34.0184	28.4368	28.4368
intensive-care unit patient [26_03_2013_G06_3018]	gender: female	65	pneumonia diagnoses: NA	thrombocytopenia: NA	-9999	-9999	icu_acquired_infection: NA	icu_acquired_infection_paired: NA	diabetes_mellitus: NA	abdominal_sepsis_and_controls: NA	GSM1692469	8.10631	8.83536	6.83093	5.03383	-21.9794	16.3392	16.3392
intensive-care unit patient [26_03_2013_G04_3016]	gender: male	54	pneumonia diagnoses: NA	thrombocytopenia: NA	-9999	-9999	icu_acquired_infection: NA	icu_acquired_infection_paired: NA	diabetes_mellitus: NA	abdominal_sepsis_and_controls: ctrl_GI	GSM1692468	7.6728	9.82495	6.77183	7.47554	-39.3497	29.7015	29.7015
intensive-care unit patient [26_03_2013_F08_3071]	gender: male	73	pneumonia diagnoses: no-cap	thrombocytopenia: NA	-9999	-9999	icu_acquired_infection: NA	icu_acquired_infection_paired: NA	diabetes_mellitus: NA	abdominal_sepsis_and_controls: NA	GSM1602955	7.5298	8.98567	6.50976	4.4609	-17.0234	23.1226	23.1226
intensive-care unit patient [26_03_2013_F07_3073]	gender: male	59	pneumonia diagnoses: NA	thrombocytopenia: B_medium_low	1	1	icu_acquired_infection: NA	icu_acquired_infection_paired: NA	diabetes_mellitus: No_DM	abdominal_sepsis_and_controls: NA	GSM1692467	7.26496	10.9329	6.39773	7.51947	-37.0861	46.8689	46.8689
intensive-care unit patient [26_03_2013_F04_2042]	gender: male	34	pneumonia diagnoses: NA	thrombocytopenia: NA	0	28	icu_acquired_infection: No_ICUA	icu_acquired_infection_paired: NA	diabetes_mellitus: NA	abdominal_sepsis_and_controls: NA	GSM1692466	7.82748	9.40459	6.77331	5.80133	-26.8313	24.346	24.346
intensive-care unit patient [26_03_2013_F02_2973085]	gender: male	73	pneumonia diagnoses: NA	thrombocytopenia: NA	0	28	icu_acquired_infection: No_ICUA	icu_acquired_infection_paired: NA	diabetes_mellitus: NA	abdominal_sepsis_and_controls: NA	GSM1692465	7.33855	10.8625	5.89661	6.97544	-32.8596	49.9016	49.9016
intensive-care unit patient [26_03_2013_E11_2659]	gender: female	54	pneumonia diagnoses: cap	thrombocytopenia: NA	0	28	icu_acquired_infection: No_ICUA	icu_acquired_infection_paired: NA	diabetes_mellitus: DM	abdominal_sepsis_and_controls: NA	GSM1602953	6.72957	8.80581	5.8578	4.78353	-20.0905	29.91	29.91
intensive-care unit patient [26_03_2013_E04_2716]	gender: female	56	pneumonia diagnoses: NA	thrombocytopenia: NA	-9999	-9999	icu_acquired_infection: NA	icu_acquired_infection_paired: NA	diabetes_mellitus: NA	abdominal_sepsis_and_controls: ctrl_GI	GSM1692463	7.52715	9.76004	6.65414	8.27925	-45.997	30.5704	30.5704
intensive-care unit patient [26_03_2013_E03_2717.1]	gender: male	77	pneumonia diagnoses: NA	thrombocytopenia: NA	-9999	-9999	icu_acquired_infection: NA	icu_acquired_infection_paired: NA	diabetes_mellitus: NA	abdominal_sepsis_and_controls: NA	GSM1692462	7.45928	8.51668	6.5802	5.02617	-22.7044	17.6185	17.6185
intensive-care unit patient [26_03_2013_E02_2718]	gender: male	48	pneumonia diagnoses: cap	thrombocytopenia: B_medium_low	0	28	icu_acquired_infection: NA	icu_acquired_infection_paired: NA	diabetes_mellitus: No_DM	abdominal_sepsis_and_controls: NA	GSM1602952	7.85282	8.53729	7.06032	6.08893	-31.215	12.2103	12.2103
intensive-care unit patient [26_03_2013_D06_2741]	gender: male	42	pneumonia diagnoses: NA	thrombocytopenia: NA	0	28	icu_acquired_infection: No_ICUA	icu_acquired_infection_paired: NA	diabetes_mellitus: NA	abdominal_sepsis_and_controls: NA	GSM1692461	7.88582	9.44709	6.82342	6.21824	-30.0923	24.1572	24.1572
intensive-care unit patient [26_03_2013_D05_2795]	gender: male	73	pneumonia diagnoses: NA	thrombocytopenia: NA	-9999	-9999	icu_acquired_infection: NA	icu_acquired_infection_paired: NA	diabetes_mellitus: NA	abdominal_sepsis_and_controls: NA	GSM1692460	7.73094	8.42549	6.57064	5.66827	-28.0914	15.5216	15.5216
intensive-care unit patient [26_03_2013_D02_2758]	gender: female	81	pneumonia diagnoses: no-cap	thrombocytopenia: NA	-9999	-9999	icu_acquired_infection: NA	icu_acquired_infection_paired: NA	diabetes_mellitus: NA	abdominal_sepsis_and_controls: NA	GSM1602951	7.50716	10.3279	6.7819	7.32818	-36.9711	35.9283	35.9283
intensive-care unit patient [26_03_2013_C06_2972]	gender: female	56	pneumonia diagnoses: NA	thrombocytopenia: A_very_low	1	20	icu_acquired_infection: ICUA	icu_acquired_infection_paired: NA	diabetes_mellitus: No_DM	abdominal_sepsis_and_controls: abdo_s	GSM1692459	7.47993	9.94102	6.71157	6.45975	-30.8842	32.3148	32.3148
intensive-care unit patient [26_03_2013_C02_2542638]	gender: female	78	pneumonia diagnoses: NA	thrombocytopenia: NA	0	28	icu_acquired_infection: No_ICUA	icu_acquired_infection_paired: NA	diabetes_mellitus: No_DM	abdominal_sepsis_and_controls: NA	GSM1692458	6.81022	9.57282	5.68918	4.99936	-20.0038	39.5	39.5
intensive-care unit patient [26_03_2013_B10_2274]	gender: female	78	pneumonia diagnoses: cap	thrombocytopenia: NA	0	28	icu_acquired_infection: No_ICUA	icu_acquired_infection_paired: NA	diabetes_mellitus: No_DM	abdominal_sepsis_and_controls: NA	GSM1602950	8.38755	9.71431	7.39442	5.99082	-27.599	20.2851	20.2851
intensive-care unit patient [26_03_2013_B08_2542360]	gender: female	59	pneumonia diagnoses: NA	thrombocytopenia: NA	-9999	-9999	icu_acquired_infection: NA	icu_acquired_infection_paired: NA	diabetes_mellitus: NA	abdominal_sepsis_and_controls: ctrl_GI	GSM1692457	7.6581	10.6131	6.68667	7.62127	-38.6511	39.2466	39.2466
intensive-care unit patient [26_03_2013_B02_2077005]	gender: male	59	pneumonia diagnoses: NA	thrombocytopenia: D_normal	-9999	-9999	icu_acquired_infection: No_ICUA	icu_acquired_infection_paired: NA	diabetes_mellitus: No_DM	abdominal_sepsis_and_controls: NA	GSM1692456	7.8283	9.29895	7.01316	5.65704	-25.9182	21.1886	21.1886
intensive-care unit patient [26_03_2013_A06_579]	gender: male	78	pneumonia diagnoses: no-cap	thrombocytopenia: NA	-9999	-9999	icu_acquired_infection: NA	icu_acquired_infection_paired: NA	diabetes_mellitus: NA	abdominal_sepsis_and_controls: NA	GSM1602949	7.96032	8.99004	7.37296	5.39934	-24.5676	14.2179	14.2179
intensive-care unit patient [26_03_2013_A03_2792222]	gender: female	83	pneumonia diagnoses: hap	thrombocytopenia: NA	0	28	icu_acquired_infection: No_ICUA	icu_acquired_infection_paired: NA	diabetes_mellitus: No_DM	abdominal_sepsis_and_controls: NA	GSM1692455	8.53664	9.07028	7.41297	5.57092	-25.7359	12.321	12.321
intensive-care unit patient [22_01_2013_H12_2606322]	gender: male	75	pneumonia diagnoses: cap	thrombocytopenia: NA	-9999	-9999	icu_acquired_infection: No_ICUA	icu_acquired_infection_paired: NA	diabetes_mellitus: No_DM	abdominal_sepsis_and_controls: NA	GSM1602947	7.73387	10.2096	6.69306	8.06543	-43.1923	34.3756	34.3756
intensive-care unit patient [22_01_2013_H11_2750964]	gender: female	71	pneumonia diagnoses: NA	thrombocytopenia: C_low	1	17	icu_acquired_infection: No_ICUA	icu_acquired_infection_paired: NA	diabetes_mellitus: No_DM	abdominal_sepsis_and_controls: NA	GSM1692454	7.65102	10.7626	6.23957	8.07744	-41.9772	44.6277	44.6277
intensive-care unit patient [22_01_2013_H10_2428168]	gender: male	77	pneumonia diagnoses: cap	thrombocytopenia: D_normal	1	8	icu_acquired_infection: No_ICUA	icu_acquired_infection_paired: NA	diabetes_mellitus: No_DM	abdominal_sepsis_and_controls: NA	GSM1602946	7.75647	10.5395	6.42431	8.60859	-46.79	40.1692	40.1692
intensive-care unit patient [22_01_2013_H09_2095014]	gender: male	60	pneumonia diagnoses: NA	thrombocytopenia: C_low	0	28	icu_acquired_infection: ICUA	icu_acquired_infection_paired: NA	diabetes_mellitus: No_DM	abdominal_sepsis_and_controls: abdo_s	GSM1692453	6.47805	9.31136	5.27025	6.01786	-28.8603	41.459	41.459
intensive-care unit patient [22_01_2013_H08_2079564]	gender: male	84	pneumonia diagnoses: hap	thrombocytopenia: NA	0	28	icu_acquired_infection: ICUA	icu_acquired_infection_paired: Admis_ICUAI	diabetes_mellitus: No_DM	abdominal_sepsis_and_controls: NA	GSM1692452	7.42796	9.87397	6.25709	6.8513	-34.206	35.536	35.536
intensive-care unit patient [22_01_2013_H05_2417828]	gender: male	46	pneumonia diagnoses: NA	thrombocytopenia: NA	-9999	-9999	icu_acquired_infection: NA	icu_acquired_infection_paired: NA	diabetes_mellitus: NA	abdominal_sepsis_and_controls: NA	GSM1692451	8.28473	8.74933	7.07116	6.07608	-30.5876	12.6389	12.6389
intensive-care unit patient [22_01_2013_H04_2712378]	gender: female	79	pneumonia diagnoses: NA	thrombocytopenia: NA	-9999	-9999	icu_acquired_infection: NA	icu_acquired_infection_paired: NA	diabetes_mellitus: NA	abdominal_sepsis_and_controls: NA	GSM1692450	7.36245	9.63581	6.38899	6.01236	-28.0049	32.0754	32.0754
intensive-care unit patient [22_01_2013_H01_1708]	gender: female	78	pneumonia diagnoses: NA	thrombocytopenia: NA	-9999	-9999	icu_acquired_infection: No_ICUA	icu_acquired_infection_paired: NA	diabetes_mellitus: DM	abdominal_sepsis_and_controls: NA	GSM1692449	7.48213	9.74861	6.80582	6.8856	-34.7787	29.3851	29.3851
intensive-care unit patient [22_01_2013_G10_2206690]	gender: male	76	pneumonia diagnoses: NA	thrombocytopenia: NA	0	28	icu_acquired_infection: ICUA	icu_acquired_infection_paired: NA	diabetes_mellitus: No_DM	abdominal_sepsis_and_controls: NA	GSM1692448	7.05243	10.347	5.97795	6.89723	-33.4677	44.7099	44.7099
intensive-care unit patient [22_01_2013_G09_2318433]	gender: female	70	pneumonia diagnoses: cap	thrombocytopenia: NA	0	28	icu_acquired_infection: No_ICUA	icu_acquired_infection_paired: NA	diabetes_mellitus: DM	abdominal_sepsis_and_controls: NA	GSM1602945	6.89369	8.59775	6.6607	4.94608	-21.8901	20.2732	20.2732
intensive-care unit patient [22_01_2013_G04_2506984]	gender: female	31	pneumonia diagnoses: NA	thrombocytopenia: NA	-9999	-9999	icu_acquired_infection: NA	icu_acquired_infection_paired: NA	diabetes_mellitus: NA	abdominal_sepsis_and_controls: NA	GSM1692447	8.08115	9.9755	7.24641	8.05539	-43.6531	25.7231	25.7231
intensive-care unit patient [22_01_2013_G01_2661366]	gender: male	71	pneumonia diagnoses: NA	thrombocytopenia: NA	0	28	icu_acquired_infection: No_ICUA	icu_acquired_infection_paired: NA	diabetes_mellitus: No_DM	abdominal_sepsis_and_controls: NA	GSM1692446	7.04637	9.71101	5.78309	6.33733	-30.4626	39.257	39.257
intensive-care unit patient [22_01_2013_F08_2330273]	gender: male	74	pneumonia diagnoses: NA	thrombocytopenia: NA	0	28	icu_acquired_infection: No_ICUA	icu_acquired_infection_paired: NA	diabetes_mellitus: DM	abdominal_sepsis_and_controls: NA	GSM1692445	8.13321	9.96644	6.81977	5.6674	-24.4001	28.9167	28.9167
intensive-care unit patient [22_01_2013_F07_2329751]	gender: male	81	pneumonia diagnoses: NA	thrombocytopenia: NA	-9999	-9999	icu_acquired_infection: NA	icu_acquired_infection_paired: NA	diabetes_mellitus: NA	abdominal_sepsis_and_controls: NA	GSM1692444	8.10239	9.54116	6.71141	7.14793	-37.362	25.2037	25.2037
intensive-care unit patient [22_01_2013_F06_2337277]	gender: female	59	pneumonia diagnoses: hap	thrombocytopenia: NA	1	8	icu_acquired_infection: No_ICUA	icu_acquired_infection_paired: NA	diabetes_mellitus: No_DM	abdominal_sepsis_and_controls: NA	GSM1692443	7.91559	10.5398	7.05189	6.8787	-32.8213	34.3195	34.3195
intensive-care unit patient [22_01_2013_E11_2533256]	gender: male	61	pneumonia diagnoses: cap	thrombocytopenia: NA	0	28	icu_acquired_infection: No_ICUA	icu_acquired_infection_paired: NA	diabetes_mellitus: No_DM	abdominal_sepsis_and_controls: NA	GSM1602944	7.67971	9.25015	6.30869	5.8768	-27.8145	27.0863	27.0863
intensive-care unit patient [22_01_2013_E09_1552]	gender: female	48	pneumonia diagnoses: cap	thrombocytopenia: NA	1	16	icu_acquired_infection: No_ICUA	icu_acquired_infection_paired: NA	diabetes_mellitus: No_DM	abdominal_sepsis_and_controls: NA	GSM1602943	8.07198	8.37872	7.05542	5.66286	-28.144	9.54834	9.54834
intensive-care unit patient [22_01_2013_E08_1311]	gender: female	46	pneumonia diagnoses: NA	thrombocytopenia: NA	-9999	-9999	icu_acquired_infection: NA	icu_acquired_infection_paired: NA	diabetes_mellitus: NA	abdominal_sepsis_and_controls: ctrl_GI	GSM1692442	8.06909	9.32299	6.93255	6.1138	-29.5366	21.0927	21.0927
intensive-care unit patient [22_01_2013_E06_1151]	gender: female	77	pneumonia diagnoses: NA	thrombocytopenia: NA	0	28	icu_acquired_infection: No_ICUA	icu_acquired_infection_paired: NA	diabetes_mellitus: No_DM	abdominal_sepsis_and_controls: NA	GSM1692441	7.75445	9.75077	6.65814	6.54363	-32.0016	29.4637	29.4637
intensive-care unit patient [22_01_2013_E05_2512233]	gender: male	80	pneumonia diagnoses: NA	thrombocytopenia: NA	0	28	icu_acquired_infection: No_ICUA	icu_acquired_infection_paired: NA	diabetes_mellitus: No_DM	abdominal_sepsis_and_controls: NA	GSM1692440	7.21713	9.90906	6.15601	5.97878	-27.0901	37.6603	37.6603
intensive-care unit patient [22_01_2013_D12_2402042]	gender: male	23	pneumonia diagnoses: cap	thrombocytopenia: B_medium_low	1	28	icu_acquired_infection: ICUA	icu_acquired_infection_paired: NA	diabetes_mellitus: No_DM	abdominal_sepsis_and_controls: NA	GSM1602942	7.27454	9.97404	6.58338	6.83431	-33.8376	34.6163	34.6163
intensive-care unit patient [22_01_2013_D11_2091020]	gender: male	63	pneumonia diagnoses: NA	thrombocytopenia: NA	0	28	icu_acquired_infection: No_ICUA	icu_acquired_infection_paired: NA	diabetes_mellitus: No_DM	abdominal_sepsis_and_controls: NA	GSM1692439	8.08263	9.29254	7.30408	7.41207	-40.0862	17.6331	17.6331
intensive-care unit patient [22_01_2013_D10_893]	gender: male	69	pneumonia diagnoses: NA	thrombocytopenia: NA	0	28	icu_acquired_infection: No_ICUA	icu_acquired_infection_paired: ADMIS_NO_ICUAI	diabetes_mellitus: No_DM	abdominal_sepsis_and_controls: NA	GSM1692438	7.33645	9.86105	7.04056	7.02244	-35.622	29.3248	29.3248
intensive-care unit patient [22_01_2013_D08_2453929]	gender: female	35	pneumonia diagnoses: NA	thrombocytopenia: NA	0	28	icu_acquired_infection: No_ICUA	icu_acquired_infection_paired: NA	diabetes_mellitus: No_DM	abdominal_sepsis_and_controls: NA	GSM1692437	7.26457	8.96539	6.52556	5.99662	-29.4774	23.899	23.899
intensive-care unit patient [22_01_2013_D05_2512541]	gender: male	73	pneumonia diagnoses: NA	thrombocytopenia: NA	0	28	icu_acquired_infection: No_ICUA	icu_acquired_infection_paired: NA	diabetes_mellitus: No_DM	abdominal_sepsis_and_controls: NA	GSM1692436	8.05989	9.80521	6.68433	5.4381	-22.9364	28.55	28.55
intensive-care unit patient [22_01_2013_D04_2641079]	gender: male	67	pneumonia diagnoses: NA	thrombocytopenia: NA	-9999	-9999	icu_acquired_infection: ICUA	icu_acquired_infection_paired: NA	diabetes_mellitus: NA	abdominal_sepsis_and_controls: NA	GSM1692435	7.40689	9.25253	6.26992	5.60272	-25.6089	28.5973	28.5973
intensive-care unit patient [22_01_2013_D01_2308334]	gender: female	21	pneumonia diagnoses: NA	thrombocytopenia: NA	-9999	-9999	icu_acquired_infection: NA	icu_acquired_infection_paired: NA	diabetes_mellitus: NA	abdominal_sepsis_and_controls: NA	GSM1692434	7.71742	10.858	6.86098	7.70943	-38.7773	40.2845	40.2845
intensive-care unit patient [22_01_2013_C12_2219502]	gender: female	48	pneumonia diagnoses: NA	thrombocytopenia: NA	-9999	-9999	icu_acquired_infection: NA	icu_acquired_infection_paired: NA	diabetes_mellitus: NA	abdominal_sepsis_and_controls: NA	GSM1692433	8.14979	8.33467	6.11836	3.4258	-10.1912	16.4493	16.4493
intensive-care unit patient [22_01_2013_C11_316]	gender: female	32	pneumonia diagnoses: no-cap	thrombocytopenia: NA	-9999	-9999	icu_acquired_infection: NA	icu_acquired_infection_paired: NA	diabetes_mellitus: NA	abdominal_sepsis_and_controls: NA	GSM1602941	8.38038	8.70367	7.55758	4.4609	-17.6568	7.71224	7.71224
intensive-care unit patient [22_01_2013_C10_1438]	gender: male	68	pneumonia diagnoses: NA	thrombocytopenia: NA	-9999	-9999	icu_acquired_infection: NA	icu_acquired_infection_paired: NA	diabetes_mellitus: NA	abdominal_sepsis_and_controls: NA	GSM1692432	7.80132	9.24936	6.98923	6.29147	-31.1575	20.9487	20.9487
intensive-care unit patient [22_01_2013_C07_1692]	gender: female	78	pneumonia diagnoses: NA	thrombocytopenia: NA	-9999	-9999	icu_acquired_infection: NA	icu_acquired_infection_paired: NA	diabetes_mellitus: NA	abdominal_sepsis_and_controls: NA	GSM1692431	7.70959	9.7112	6.82014	6.80021	-34.1685	27.879	27.879
intensive-care unit patient [22_01_2013_C05_1550]	gender: female	72	pneumonia diagnoses: hap	thrombocytopenia: NA	0	28	icu_acquired_infection: No_ICUA	icu_acquired_infection_paired: NA	diabetes_mellitus: DM	abdominal_sepsis_and_controls: NA	GSM1692430	7.7518	8.91533	7.15324	5.87906	-28.6262	16.087	16.087
intensive-care unit patient [22_01_2013_C02_2295511]	gender: male	18	pneumonia diagnoses: hap	thrombocytopenia: NA	0	28	icu_acquired_infection: No_ICUA	icu_acquired_infection_paired: NA	diabetes_mellitus: No_DM	abdominal_sepsis_and_controls: NA	GSM1692429	7.41038	9.12236	6.0079	6.34659	-31.9219	29.292	29.292
intensive-care unit patient [22_01_2013_C01_2062249]	gender: female	79	pneumonia diagnoses: NA	thrombocytopenia: NA	0	28	icu_acquired_infection: NA	icu_acquired_infection_paired: NA	diabetes_mellitus: NA	abdominal_sepsis_and_controls: NA	GSM1692428	7.67471	10.0586	6.94933	6.3943	-30.0675	30.8333	30.8333
intensive-care unit patient [22_01_2013_B10_2739656]	gender: male	60	pneumonia diagnoses: hap	thrombocytopenia: NA	0	28	icu_acquired_infection: No_ICUA	icu_acquired_infection_paired: NA	diabetes_mellitus: DM	abdominal_sepsis_and_controls: NA	GSM1692427	7.02363	8.33285	5.99811	5.15181	-24.175	22.2289	22.2289
intensive-care unit patient [22_01_2013_B09_2624919]	gender: male	36	pneumonia diagnoses: NA	thrombocytopenia: NA	-9999	-9999	icu_acquired_infection: NA	icu_acquired_infection_paired: NA	diabetes_mellitus: NA	abdominal_sepsis_and_controls: NA	GSM1692426	7.29245	9.55885	6.4287	7.02335	-36.3503	31.1896	31.1896
intensive-care unit patient [22_01_2013_B07_774]	gender: male	82	pneumonia diagnoses: NA	thrombocytopenia: NA	0	28	icu_acquired_infection: No_ICUA	icu_acquired_infection_paired: NA	diabetes_mellitus: No_DM	abdominal_sepsis_and_controls: NA	GSM1692425	6.98353	9.15461	5.74662	4.03014	-13.1691	33.6276	33.6276
intensive-care unit patient [22_01_2013_B05_966]	gender: male	68	pneumonia diagnoses: NA	thrombocytopenia: NA	0	28	icu_acquired_infection: NA	icu_acquired_infection_paired: NA	diabetes_mellitus: No_DM	abdominal_sepsis_and_controls: abdo_s	GSM1692424	7.69434	10.3507	6.53657	6.96947	-34.0137	37.4054	37.4054
intensive-care unit patient [22_01_2013_B04_2063277]	gender: female	62	pneumonia diagnoses: NA	thrombocytopenia: NA	0	28	icu_acquired_infection: ICUA	icu_acquired_infection_paired: NA	diabetes_mellitus: No_DM	abdominal_sepsis_and_controls: NA	GSM1692423	8.09972	7.88849	6.63205	3.55236	-12.2764	7.45845	7.45845
intensive-care unit patient [22_01_2013_B03_2764528]	gender: male	70	pneumonia diagnoses: cap	thrombocytopenia: B_medium_low	0	28	icu_acquired_infection: ICUA	icu_acquired_infection_paired: NA	diabetes_mellitus: DM	abdominal_sepsis_and_controls: NA	GSM1602940	6.60313	9.09451	6.22587	6.61007	-34.1502	30.6321	30.6321
intensive-care unit patient [22_01_2013_B02_2143801]	gender: female	75	pneumonia diagnoses: NA	thrombocytopenia: NA	0	28	icu_acquired_infection: No_ICUA	icu_acquired_infection_paired: NA	diabetes_mellitus: No_DM	abdominal_sepsis_and_controls: NA	GSM1692422	8.02235	9.70098	6.83073	6.5288	-31.9886	26.3424	26.3424
intensive-care unit patient [22_01_2013_B01_2047406]	gender: male	56	pneumonia diagnoses: NA	thrombocytopenia: NA	0	28	icu_acquired_infection: No_ICUA	icu_acquired_infection_paired: NA	diabetes_mellitus: NA	abdominal_sepsis_and_controls: NA	GSM1692421	7.95149	10.0267	7.57252	6.16649	-28.2927	24.1593	24.1593
intensive-care unit patient [22_01_2013_A12_2273467]	gender: female	72	pneumonia diagnoses: hap	thrombocytopenia: NA	0	28	icu_acquired_infection: ICUA	icu_acquired_infection_paired: NA	diabetes_mellitus: DM	abdominal_sepsis_and_controls: NA	GSM1692420	7.71445	9.15495	6.2082	5.27464	-23.1797	26.7057	26.7057
intensive-care unit patient [22_01_2013_A11_2587750]	gender: female	51	pneumonia diagnoses: no-cap	thrombocytopenia: NA	-9999	-9999	icu_acquired_infection: NA	icu_acquired_infection_paired: NA	diabetes_mellitus: NA	abdominal_sepsis_and_controls: NA	GSM1602939	7.64119	8.57257	6.34658	5.64395	-27.5492	19.39	19.39
intensive-care unit patient [22_01_2013_A10_2412748]	gender: male	48	pneumonia diagnoses: NA	thrombocytopenia: NA	-9999	-9999	icu_acquired_infection: NA	icu_acquired_infection_paired: NA	diabetes_mellitus: NA	abdominal_sepsis_and_controls: ctrl_GI	GSM1692419	8.79266	9.48257	7.20615	6.1751	-29.6197	17.5256	17.5256
intensive-care unit patient [22_01_2013_A09_2168597]	gender: male	66	pneumonia diagnoses: NA	thrombocytopenia: NA	0	28	icu_acquired_infection: NA	icu_acquired_infection_paired: NA	diabetes_mellitus: NA	abdominal_sepsis_and_controls: NA	GSM1692418	7.71421	8.21737	6.85083	5.31495	-25.7359	10.9649	10.9649
intensive-care unit patient [22_01_2013_A07_306]	gender: female	75	pneumonia diagnoses: no-cap	thrombocytopenia: NA	-9999	-9999	icu_acquired_infection: NA	icu_acquired_infection_paired: NA	diabetes_mellitus: NA	abdominal_sepsis_and_controls: NA	GSM1602938	7.56921	9.08757	6.98202	7.30252	-39.7124	20.1968	20.1968
intensive-care unit patient [22_01_2013_A06_2068847]	gender: male	68	pneumonia diagnoses: NA	thrombocytopenia: NA	0	28	icu_acquired_infection: NA	icu_acquired_infection_paired: NA	diabetes_mellitus: NA	abdominal_sepsis_and_controls: NA	GSM1692417	8.02115	8.44428	6.93079	3.8055	-13.0004	11.523	11.523
intensive-care unit patient [22_01_2013_A05_2245624]	gender: female	63	pneumonia diagnoses: cap	thrombocytopenia: NA	0	28	icu_acquired_infection: No_ICUA	icu_acquired_infection_paired: NA	diabetes_mellitus: No_DM	abdominal_sepsis_and_controls: NA	GSM1602937	7.15919	9.36872	6.26163	4.90821	-19.7383	31.0177	31.0177
intensive-care unit patient [22_01_2013_A03_2023712]	gender: female	77	pneumonia diagnoses: cap	thrombocytopenia: NA	0	28	icu_acquired_infection: No_ICUA	icu_acquired_infection_paired: NA	diabetes_mellitus: DM	abdominal_sepsis_and_controls: NA	GSM1602936	8.12869	10.2775	7.1779	6.3321	-29.0246	29.4492	29.4492
intensive-care unit patient [22_01_2013_A01_2435440]	gender: female	40	pneumonia diagnoses: NA	thrombocytopenia: NA	0	28	icu_acquired_infection: NA	icu_acquired_infection_paired: NA	diabetes_mellitus: No_DM	abdominal_sepsis_and_controls: abdo_s	GSM1692416	7.85592	9.64653	6.98336	7.15202	-37.1552	25.1883	25.1883
intensive-care unit patient [21_03_2013_H11_2805]	gender: male	26	pneumonia diagnoses: NA	thrombocytopenia: NA	0	28	icu_acquired_infection: No_ICUA	icu_acquired_infection_paired: NA	diabetes_mellitus: No_DM	abdominal_sepsis_and_controls: NA	GSM1692415	7.79267	9.71404	7.26761	6.77366	-33.9438	23.8675	23.8675
intensive-care unit patient [21_03_2013_H10_2924]	gender: male	77	pneumonia diagnoses: cap	thrombocytopenia: NA	0	28	icu_acquired_infection: No_ICUA	icu_acquired_infection_paired: NA	diabetes_mellitus: No_DM	abdominal_sepsis_and_controls: NA	GSM1602935	6.65995	8.05182	5.68104	3.83658	-14.2453	23.2647	23.2647
intensive-care unit patient [21_03_2013_H09_2919]	gender: female	39	pneumonia diagnoses: NA	thrombocytopenia: NA	0	28	icu_acquired_infection: No_ICUA	icu_acquired_infection_paired: NA	diabetes_mellitus: NA	abdominal_sepsis_and_controls: NA	GSM1692414	7.40334	9.08986	6.23906	5.17724	-22.5623	27.0547	27.0547
intensive-care unit patient [21_03_2013_H08_2994]	gender: female	60	pneumonia diagnoses: hap	thrombocytopenia: NA	0	28	icu_acquired_infection: No_ICUA	icu_acquired_infection_paired: NA	diabetes_mellitus: No_DM	abdominal_sepsis_and_controls: NA	GSM1692413	7.57708	8.74342	6.89547	6.36706	-32.9814	17.0427	17.0427
intensive-care unit patient [21_03_2013_H07_2995]	gender: female	71	pneumonia diagnoses: NA	thrombocytopenia: NA	0	28	icu_acquired_infection: No_ICUA	icu_acquired_infection_paired: NA	diabetes_mellitus: No_DM	abdominal_sepsis_and_controls: abdo_s	GSM1692412	6.9081	10.1461	5.82393	7.233	-36.662	44.3575	44.3575
intensive-care unit patient [21_03_2013_H06_2978]	gender: male	67	pneumonia diagnoses: NA	thrombocytopenia: NA	-9999	-9999	icu_acquired_infection: NA	icu_acquired_infection_paired: NA	diabetes_mellitus: NA	abdominal_sepsis_and_controls: ctrl_GI	GSM1692411	8.02041	8.85739	6.85748	4.92302	-21.0365	16.7325	16.7325
intensive-care unit patient [21_03_2013_H04_2977]	gender: female	62	pneumonia diagnoses: hap	thrombocytopenia: NA	0	28	icu_acquired_infection: No_ICUA	icu_acquired_infection_paired: NA	diabetes_mellitus: No_DM	abdominal_sepsis_and_controls: NA	GSM1692410	7.04517	8.62775	5.86116	4.67377	-19.6144	26.5511	26.5511
intensive-care unit patient [21_03_2013_H03_2963.1]	gender: male	22	pneumonia diagnoses: NA	thrombocytopenia: NA	-9999	-9999	icu_acquired_infection: NA	icu_acquired_infection_paired: NA	diabetes_mellitus: NA	abdominal_sepsis_and_controls: NA	GSM1692409	7.26346	10.7593	6.0133	8.45641	-45.0608	48.1102	48.1102
intensive-care unit patient [21_03_2013_H02_2921]	gender: female	56	pneumonia diagnoses: NA	thrombocytopenia: C_low	0	28	icu_acquired_infection: ICUA	icu_acquired_infection_paired: NA	diabetes_mellitus: DM	abdominal_sepsis_and_controls: NA	GSM1692408	7.68377	11.0187	6.0731	8.20303	-42.38	48.7128	48.7128
intensive-care unit patient [21_03_2013_G12_2947]	gender: male	25	pneumonia diagnoses: NA	thrombocytopenia: NA	0	28	icu_acquired_infection: NA	icu_acquired_infection_paired: NA	diabetes_mellitus: No_DM	abdominal_sepsis_and_controls: NA	GSM1692407	8.05428	8.74783	7.47467	5.3473	-24.7198	10.28	10.28
intensive-care unit patient [21_03_2013_G11_2937]	gender: male	59	pneumonia diagnoses: NA	thrombocytopenia: C_low	0	28	icu_acquired_infection: No_ICUA	icu_acquired_infection_paired: NA	diabetes_mellitus: No_DM	abdominal_sepsis_and_controls: NA	GSM1692406	8.07643	9.39316	7.29869	6.19106	-29.9929	18.8251	18.8251
intensive-care unit patient [21_03_2013_G10_2951]	gender: male	55	pneumonia diagnoses: NA	thrombocytopenia: NA	-9999	-9999	icu_acquired_infection: NA	icu_acquired_infection_paired: NA	diabetes_mellitus: NA	abdominal_sepsis_and_controls: NA	GSM1692405	7.41976	8.97044	6.53273	4.72438	-19.1909	23.2335	23.2335
intensive-care unit patient [21_03_2013_G09_2950]	gender: male	54	pneumonia diagnoses: NA	thrombocytopenia: NA	0	28	icu_acquired_infection: No_ICUA	icu_acquired_infection_paired: NA	diabetes_mellitus: No_DM	abdominal_sepsis_and_controls: NA	GSM1692404	7.85708	9.84761	7.32761	7.40371	-38.708	24.5859	24.5859
intensive-care unit patient [21_03_2013_G08_2955]	gender: female	52	pneumonia diagnoses: cap	thrombocytopenia: A_very_low	1	22	icu_acquired_infection: No_ICUA	icu_acquired_infection_paired: NA	diabetes_mellitus: No_DM	abdominal_sepsis_and_controls: NA	GSM1602934	7.26281	9.70929	6.02157	6.70726	-33.4426	36.348	36.348
intensive-care unit patient [21_03_2013_G07_2406]	gender: male	71	pneumonia diagnoses: cap	thrombocytopenia: NA	0	28	icu_acquired_infection: No_ICUA	icu_acquired_infection_paired: NA	diabetes_mellitus: DM	abdominal_sepsis_and_controls: NA	GSM1602933	7.58727	10.0508	6.45337	6.55047	-31.3504	35.2074	35.2074
intensive-care unit patient [21_03_2013_G04_2392]	gender: male	62	pneumonia diagnoses: NA	thrombocytopenia: NA	-9999	-9999	icu_acquired_infection: NA	icu_acquired_infection_paired: NA	diabetes_mellitus: NA	abdominal_sepsis_and_controls: NA	GSM1692402	7.55415	9.32136	7.38581	6.19347	-30.2062	19.5372	19.5372
intensive-care unit patient [21_03_2013_G03_2384]	gender: male	61	pneumonia diagnoses: cap	thrombocytopenia: NA	1	15	icu_acquired_infection: No_ICUA	icu_acquired_infection_paired: NA	diabetes_mellitus: No_DM	abdominal_sepsis_and_controls: NA	GSM1602932	7.2288	10.7138	6.61854	6.54548	-29.7484	42.7623	42.7623
intensive-care unit patient [21_03_2013_G01_2409]	gender: male	24	pneumonia diagnoses: NA	thrombocytopenia: B_medium_low	0	28	icu_acquired_infection: No_ICUA	icu_acquired_infection_paired: NA	diabetes_mellitus: No_DM	abdominal_sepsis_and_controls: NA	GSM1692400	8.45939	9.54777	7.3413	6.95039	-35.7362	18.5609	18.5609
intensive-care unit patient [21_03_2013_F12_2407]	gender: female	55	pneumonia diagnoses: hap	thrombocytopenia: NA	0	28	icu_acquired_infection: NA	icu_acquired_infection_paired: NA	diabetes_mellitus: NA	abdominal_sepsis_and_controls: NA	GSM1692399	7.39666	9.50164	6.45178	6.37735	-31.2683	29.917	29.917
intensive-care unit patient [21_03_2013_F10_2442]	gender: male	30	pneumonia diagnoses: NA	thrombocytopenia: NA	-9999	-9999	icu_acquired_infection: NA	icu_acquired_infection_paired: NA	diabetes_mellitus: NA	abdominal_sepsis_and_controls: NA	GSM1692398	7.3529	10.7621	6.67872	7.04149	-33.631	42.2749	42.2749
intensive-care unit patient [21_03_2013_F09_2444]	gender: male	73	pneumonia diagnoses: NA	thrombocytopenia: NA	0	28	icu_acquired_infection: NA	icu_acquired_infection_paired: NA	diabetes_mellitus: No_DM	abdominal_sepsis_and_controls: abdo_s	GSM1692397	7.6497	10.401	6.70247	7.22133	-35.9284	36.7896	36.7896
intensive-care unit patient [21_03_2013_F08_2448]	gender: male	54	pneumonia diagnoses: NA	thrombocytopenia: NA	-9999	-9999	icu_acquired_infection: No_ICUA	icu_acquired_infection_paired: NA	diabetes_mellitus: NA	abdominal_sepsis_and_controls: NA	GSM1692396	8.04729	9.41972	6.97032	5.59513	-25.1215	21.9521	21.9521
intensive-care unit patient [21_03_2013_F07_2455]	gender: male	60	pneumonia diagnoses: NA	thrombocytopenia: NA	0	28	icu_acquired_infection: NA	icu_acquired_infection_paired: NA	diabetes_mellitus: NA	abdominal_sepsis_and_controls: NA	GSM1692395	7.51565	8.86894	6.36256	5.67373	-27.0899	23.096	23.096
intensive-care unit patient [21_03_2013_F06_2461]	gender: female	69	pneumonia diagnoses: NA	thrombocytopenia: NA	1	1	icu_acquired_infection: NA	icu_acquired_infection_paired: NA	diabetes_mellitus: NA	abdominal_sepsis_and_controls: NA	GSM1692394	7.74196	8.40264	6.09287	4.33681	-17.3998	19.1581	19.1581
intensive-care unit patient [21_03_2013_F05_2465]	gender: female	56	pneumonia diagnoses: NA	thrombocytopenia: NA	0	28	icu_acquired_infection: No_ICUA	icu_acquired_infection_paired: NA	diabetes_mellitus: NA	abdominal_sepsis_and_controls: NA	GSM1692393	7.89456	9.19774	6.47714	5.1474	-22.0431	24.1964	24.1964
intensive-care unit patient [21_03_2013_F04_2468]	gender: female	73	pneumonia diagnoses: cap	thrombocytopenia: NA	1	20	icu_acquired_infection: No_ICUA	icu_acquired_infection_paired: NA	diabetes_mellitus: No_DM	abdominal_sepsis_and_controls: NA	GSM1602931	7.58979	8.16221	5.77433	5.44931	-26.957	19.7551	19.7551
intensive-care unit patient [21_03_2013_F03_2029]	gender: male	67	pneumonia diagnoses: hap	thrombocytopenia: NA	0	28	icu_acquired_infection: ICUA	icu_acquired_infection_paired: Admis_ICUAI	diabetes_mellitus: No_DM	abdominal_sepsis_and_controls: NA	GSM1692392	7.63493	9.79434	6.90169	6.7664	-33.7011	28.4519	28.4519
intensive-care unit patient [21_03_2013_F01_2475]	gender: female	69	pneumonia diagnoses: cap	thrombocytopenia: NA	0	28	icu_acquired_infection: No_ICUA	icu_acquired_infection_paired: NA	diabetes_mellitus: No_DM	abdominal_sepsis_and_controls: NA	GSM1602930	7.91804	9.03059	7.17271	6.36738	-32.2856	16.5007	16.5007
intensive-care unit patient [21_03_2013_E11_2491]	gender: female	57	pneumonia diagnoses: NA	thrombocytopenia: NA	0	28	icu_acquired_infection: No_ICUA	icu_acquired_infection_paired: NA	diabetes_mellitus: No_DM	abdominal_sepsis_and_controls: NA	GSM1692391	7.86716	10.8402	6.69625	7.86541	-40.072	40.8042	40.8042
intensive-care unit patient [21_03_2013_E10_2472.2]	gender: female	60	pneumonia diagnoses: NA	thrombocytopenia: NA	-9999	-9999	icu_acquired_infection: NA	icu_acquired_infection_paired: NA	diabetes_mellitus: NA	abdominal_sepsis_and_controls: NA	GSM1692390	8.43137	9.12006	7.11696	4.52845	-17.2089	15.7651	15.7651
intensive-care unit patient [21_03_2013_E07_2507]	gender: male	45	pneumonia diagnoses: NA	thrombocytopenia: NA	1	19	icu_acquired_infection: NA	icu_acquired_infection_paired: NA	diabetes_mellitus: NA	abdominal_sepsis_and_controls: NA	GSM1692389	8.03075	9.20572	7.42625	5.2946	-23.206	15.8806	15.8806
intensive-care unit patient [21_03_2013_E06_2514]	gender: male	68	pneumonia diagnoses: NA	thrombocytopenia: NA	1	18	icu_acquired_infection: No_ICUA	icu_acquired_infection_paired: NA	diabetes_mellitus: DM	abdominal_sepsis_and_controls: abdo_s	GSM1692388	7.69337	10.2944	6.65544	6.5186	-30.5088	35.8027	35.8027
intensive-care unit patient [21_03_2013_E05_2516]	gender: male	64	pneumonia diagnoses: cap	thrombocytopenia: NA	0	28	icu_acquired_infection: NA	icu_acquired_infection_paired: NA	diabetes_mellitus: DM	abdominal_sepsis_and_controls: NA	GSM1602929	7.31531	10.3797	6.46207	6.69073	-31.7117	39.9614	39.9614
intensive-care unit patient [21_03_2013_E04_2526]	gender: female	47	pneumonia diagnoses: hap	thrombocytopenia: NA	1	1	icu_acquired_infection: No_ICUA	icu_acquired_infection_paired: NA	diabetes_mellitus: No_DM	abdominal_sepsis_and_controls: NA	GSM1692387	7.34979	9.70283	6.35579	7.26349	-37.9432	33.1497	33.1497
intensive-care unit patient [21_03_2013_E03_2532]	gender: male	58	pneumonia diagnoses: hap	thrombocytopenia: D_normal	0	28	icu_acquired_infection: No_ICUA	icu_acquired_infection_paired: NA	diabetes_mellitus: No_DM	abdominal_sepsis_and_controls: NA	GSM1692386	7.86249	10.5172	6.49649	6.86427	-32.761	38.8728	38.8728
intensive-care unit patient [21_03_2013_E02_2536]	gender: female	77	pneumonia diagnoses: cap	thrombocytopenia: A_very_low	1	14	icu_acquired_infection: ICUA	icu_acquired_infection_paired: NA	diabetes_mellitus: No_DM	abdominal_sepsis_and_controls: NA	GSM1602928	7.29025	9.8531	6.51569	7.25455	-37.5162	33.7599	33.7599
intensive-care unit patient [21_03_2013_D12_2505.1]	gender: male	69	pneumonia diagnoses: NA	thrombocytopenia: NA	-9999	-9999	icu_acquired_infection: NA	icu_acquired_infection_paired: NA	diabetes_mellitus: NA	abdominal_sepsis_and_controls: NA	GSM1692385	7.77173	9.49307	6.24269	5.81531	-26.7361	29.9435	29.9435
intensive-care unit patient [21_03_2013_D11_2545]	gender: female	82	pneumonia diagnoses: cap	thrombocytopenia: B_medium_low	1	0	icu_acquired_infection: NA	icu_acquired_infection_paired: NA	diabetes_mellitus: No_DM	abdominal_sepsis_and_controls: NA	GSM1602927	7.54602	10.4414	6.40763	7.01346	-34.1593	40.112	40.112
intensive-care unit patient [21_03_2013_D09_2562]	gender: male	79	pneumonia diagnoses: NA	thrombocytopenia: NA	0	28	icu_acquired_infection: NA	icu_acquired_infection_paired: NA	diabetes_mellitus: DM	abdominal_sepsis_and_controls: abdo_s	GSM1692384	6.97308	9.1832	5.95134	5.69187	-26.5125	32.3032	32.3032
intensive-care unit patient [21_03_2013_D08_2608]	gender: male	37	pneumonia diagnoses: hap	thrombocytopenia: NA	-9999	-9999	icu_acquired_infection: NA	icu_acquired_infection_paired: NA	diabetes_mellitus: NA	abdominal_sepsis_and_controls: NA	GSM1692383	7.01823	10.2834	6.31359	7.36983	-37.4347	41.3809	41.3809
intensive-care unit patient [21_03_2013_D07_2583]	gender: female	73	pneumonia diagnoses: NA	thrombocytopenia: NA	-9999	-9999	icu_acquired_infection: No_ICUA	icu_acquired_infection_paired: NA	diabetes_mellitus: NA	abdominal_sepsis_and_controls: NA	GSM1692382	7.14108	9.32895	5.39708	4.9839	-20.4446	37.7782	37.7782
intensive-care unit patient [21_03_2013_D06_2569]	gender: male	59	pneumonia diagnoses: NA	thrombocytopenia: NA	0	28	icu_acquired_infection: NA	icu_acquired_infection_paired: NA	diabetes_mellitus: No_DM	abdominal_sepsis_and_controls: NA	GSM1692381	7.65417	9.78569	6.74351	8.34312	-46.4457	29.5772	29.5772
intensive-care unit patient [21_03_2013_D05_2637]	gender: male	71	pneumonia diagnoses: no-cap	thrombocytopenia: NA	-9999	-9999	icu_acquired_infection: NA	icu_acquired_infection_paired: NA	diabetes_mellitus: NA	abdominal_sepsis_and_controls: NA	GSM1602926	7.64338	9.26192	6.45288	5.58676	-25.4473	26.184	26.184
intensive-care unit patient [21_03_2013_D03_2632]	gender: male	76	pneumonia diagnoses: NA	thrombocytopenia: NA	-9999	-9999	icu_acquired_infection: NA	icu_acquired_infection_paired: NA	diabetes_mellitus: NA	abdominal_sepsis_and_controls: NA	GSM1692380	7.65826	9.32033	7.19201	6.99077	-36.6387	20.6786	20.6786
intensive-care unit patient [21_03_2013_D02_2622]	gender: female	73	pneumonia diagnoses: NA	thrombocytopenia: NA	0	5	icu_acquired_infection: NA	icu_acquired_infection_paired: NA	diabetes_mellitus: No_DM	abdominal_sepsis_and_controls: abdo_s	GSM1692379	7.8292	10.6153	6.97259	7.79401	-40.0325	36.1836	36.1836
intensive-care unit patient [21_03_2013_C12_2613]	gender: female	24	pneumonia diagnoses: NA	thrombocytopenia: NA	-9999	-9999	icu_acquired_infection: NA	icu_acquired_infection_paired: NA	diabetes_mellitus: NA	abdominal_sepsis_and_controls: NA	GSM1692378	7.75376	9.34227	6.52722	6.57521	-33.2285	25.995	25.995
intensive-care unit patient [21_03_2013_C11_2639]	gender: male	61	pneumonia diagnoses: NA	thrombocytopenia: NA	1	2	icu_acquired_infection: NA	icu_acquired_infection_paired: NA	diabetes_mellitus: NA	abdominal_sepsis_and_controls: NA	GSM1692377	7.97583	8.65787	7.16351	5.35839	-25.0268	12.1777	12.1777
intensive-care unit patient [21_03_2013_C10_2643]	gender: male	55	pneumonia diagnoses: NA	thrombocytopenia: C_low	1	11	icu_acquired_infection: No_ICUA	icu_acquired_infection_paired: NA	diabetes_mellitus: No_DM	abdominal_sepsis_and_controls: NA	GSM1692376	8.06888	9.32027	7.4438	6.46917	-32.4112	16.8492	16.8492
intensive-care unit patient [21_03_2013_C09_2657]	gender: female	41	pneumonia diagnoses: NA	thrombocytopenia: NA	0	28	icu_acquired_infection: No_ICUA	icu_acquired_infection_paired: NA	diabetes_mellitus: No_DM	abdominal_sepsis_and_controls: NA	GSM1692375	6.87313	8.95602	6.19374	6.10692	-30.4072	28.2012	28.2012
intensive-care unit patient [21_03_2013_C08_2654]	gender: male	59	pneumonia diagnoses: cap	thrombocytopenia: NA	0	28	icu_acquired_infection: No_ICUA	icu_acquired_infection_paired: NA	diabetes_mellitus: DM	abdominal_sepsis_and_controls: NA	GSM1602925	7.60948	9.89566	6.66488	5.44275	-22.7786	31.6412	31.6412
intensive-care unit patient [21_03_2013_C07_2656]	gender: male	61	pneumonia diagnoses: NA	thrombocytopenia: NA	0	28	icu_acquired_infection: No_ICUA	icu_acquired_infection_paired: NA	diabetes_mellitus: No_DM	abdominal_sepsis_and_controls: NA	GSM1692374	7.41329	10.1072	6.49027	7.25741	-36.9291	36.2751	36.2751
intensive-care unit patient [21_03_2013_C06_221]	gender: male	71	pneumonia diagnoses: NA	thrombocytopenia: NA	0	28	icu_acquired_infection: No_ICUA	icu_acquired_infection_paired: NA	diabetes_mellitus: DM	abdominal_sepsis_and_controls: NA	GSM1692373	7.44912	8.99772	6.71426	5.55543	-25.8316	21.9157	21.9157
intensive-care unit patient [21_03_2013_C03_651]	gender: male	65	pneumonia diagnoses: NA	thrombocytopenia: C_low	-9999	-9999	icu_acquired_infection: ICUA	icu_acquired_infection_paired: NA	diabetes_mellitus: No_DM	abdominal_sepsis_and_controls: abdo_s	GSM1692372	7.643	10.1189	6.6755	7.91076	-42.164	33.8977	33.8977
intensive-care unit patient [21_03_2013_C01_1124]	gender: male	55	pneumonia diagnoses: NA	thrombocytopenia: NA	-9999	-9999	icu_acquired_infection: NA	icu_acquired_infection_paired: NA	diabetes_mellitus: NA	abdominal_sepsis_and_controls: NA	GSM1692371	7.59943	9.26827	7.22475	6.71267	-34.5208	20.08	20.08
intensive-care unit patient [21_03_2013_B12_1176]	gender: male	75	pneumonia diagnoses: NA	thrombocytopenia: NA	-9999	-9999	icu_acquired_infection: NA	icu_acquired_infection_paired: NA	diabetes_mellitus: NA	abdominal_sepsis_and_controls: NA	GSM1692370	7.57061	9.15189	6.90276	6.9041	-36.3439	21.5607	21.5607
intensive-care unit patient [21_03_2013_B11_1318]	gender: male	56	pneumonia diagnoses: NA	thrombocytopenia: B_medium_low	1	15	icu_acquired_infection: No_ICUA	icu_acquired_infection_paired: NA	diabetes_mellitus: NA	abdominal_sepsis_and_controls: NA	GSM1692369	7.0928	8.81458	6.43705	5.3109	-24.3097	23.682	23.682
intensive-care unit patient [21_03_2013_B08_1645.1]	gender: male	66	pneumonia diagnoses: NA	thrombocytopenia: NA	-9999	-9999	icu_acquired_infection: NA	icu_acquired_infection_paired: NA	diabetes_mellitus: NA	abdominal_sepsis_and_controls: NA	GSM1692368	7.86078	9.28176	6.86895	6.2454	-30.706	22.0472	22.0472
intensive-care unit patient [21_03_2013_B06_1939]	gender: male	64	pneumonia diagnoses: NA	thrombocytopenia: NA	-9999	-9999	icu_acquired_infection: NA	icu_acquired_infection_paired: NA	diabetes_mellitus: NA	abdominal_sepsis_and_controls: NA	GSM1692367	7.64914	9.19285	6.61734	6.12504	-29.9556	24.0343	24.0343
intensive-care unit patient [21_03_2013_B05_2009]	gender: male	52	pneumonia diagnoses: hap	thrombocytopenia: B_medium_low	0	28	icu_acquired_infection: ICUA	icu_acquired_infection_paired: Admis_ICUAI	diabetes_mellitus: No_DM	abdominal_sepsis_and_controls: NA	GSM1692366	7.66984	10.3476	6.47733	5.75558	-24.2253	37.9641	37.9641
intensive-care unit patient [21_03_2013_B02_2035]	gender: female	67	pneumonia diagnoses: NA	thrombocytopenia: NA	-9999	-9999	icu_acquired_infection: NA	icu_acquired_infection_paired: NA	diabetes_mellitus: NA	abdominal_sepsis_and_controls: NA	GSM1692365	7.19395	9.21233	6.32346	6.7583	-35.04	28.6174	28.6174
intensive-care unit patient [21_03_2013_B01_2118]	gender: female	42	pneumonia diagnoses: NA	thrombocytopenia: NA	0	28	icu_acquired_infection: ICUA	icu_acquired_infection_paired: Admis_ICUAI	diabetes_mellitus: No_DM	abdominal_sepsis_and_controls: abdo_s	GSM1692364	8.29636	10.7003	7.39895	7.54086	-37.7665	31.6212	31.6212
intensive-care unit patient [21_03_2013_A08_2201.2]	gender: male	70	pneumonia diagnoses: NA	thrombocytopenia: NA	-9999	-9999	icu_acquired_infection: NA	icu_acquired_infection_paired: NA	diabetes_mellitus: NA	abdominal_sepsis_and_controls: NA	GSM1692363	6.27425	8.85872	5.30172	3.81797	-12.1922	37.0272	37.0272
intensive-care unit patient [21_03_2013_A06_2229]	gender: female	65	pneumonia diagnoses: NA	thrombocytopenia: NA	0	28	icu_acquired_infection: NA	icu_acquired_infection_paired: NA	diabetes_mellitus: No_DM	abdominal_sepsis_and_controls: abdo_s	GSM1692362	8.01322	10.5161	6.98137	7.18588	-35.3525	34.2202	34.2202
intensive-care unit patient [21_03_2013_A05_2259]	gender: male	58	pneumonia diagnoses: NA	thrombocytopenia: NA	0	28	icu_acquired_infection: No_ICUA	icu_acquired_infection_paired: NA	diabetes_mellitus: No_DM	abdominal_sepsis_and_controls: NA	GSM1692361	7.7159	10.3212	6.80976	6.66874	-31.6557	34.7333	34.7333
intensive-care unit patient [21_03_2013_A02_2291]	gender: female	45	pneumonia diagnoses: NA	thrombocytopenia: NA	0	28	icu_acquired_infection: No_ICUA	icu_acquired_infection_paired: NA	diabetes_mellitus: No_DM	abdominal_sepsis_and_controls: NA	GSM1692360	7.70521	8.86313	6.88313	6.07384	-30.3244	17.9309	17.9309
intensive-care unit patient [20_03_2013_H11_2272.1]	gender: female	84	pneumonia diagnoses: NA	thrombocytopenia: NA	-9999	-9999	icu_acquired_infection: NA	icu_acquired_infection_paired: NA	diabetes_mellitus: NA	abdominal_sepsis_and_controls: NA	GSM1692359	7.90532	10.2082	6.56472	6.53211	-30.8135	34.6857	34.6857
intensive-care unit patient [20_03_2013_H09_2296]	gender: female	70	pneumonia diagnoses: NA	thrombocytopenia: NA	-9999	-9999	icu_acquired_infection: NA	icu_acquired_infection_paired: NA	diabetes_mellitus: NA	abdominal_sepsis_and_controls: NA	GSM1692358	7.2212	8.89491	6.00725	3.85415	-12.3562	27.5714	27.5714
intensive-care unit patient [20_03_2013_H08_2302]	gender: male	80	pneumonia diagnoses: NA	thrombocytopenia: NA	0	28	icu_acquired_infection: No_ICUA	icu_acquired_infection_paired: NA	diabetes_mellitus: No_DM	abdominal_sepsis_and_controls: NA	GSM1692357	7.39027	10.6547	6.65228	5.98869	-25.3883	41.1367	41.1367
intensive-care unit patient [20_03_2013_H07_2304]	gender: male	78	pneumonia diagnoses: NA	thrombocytopenia: NA	0	28	icu_acquired_infection: NA	icu_acquired_infection_paired: NA	diabetes_mellitus: No_DM	abdominal_sepsis_and_controls: NA	GSM1692356	7.0906	9.18885	6.1886	6.72861	-34.8609	29.9088	29.9088
intensive-care unit patient [20_03_2013_H06_2306]	gender: male	64	pneumonia diagnoses: NA	thrombocytopenia: NA	0	28	icu_acquired_infection: NA	icu_acquired_infection_paired: NA	diabetes_mellitus: DM	abdominal_sepsis_and_controls: NA	GSM1692355	7.3937	8.60091	6.07769	5.59312	-27.0825	22.9791	22.9791
intensive-care unit patient [20_03_2013_H05_2233720]	gender: male	55	pneumonia diagnoses: NA	thrombocytopenia: NA	-9999	-9999	icu_acquired_infection: NA	icu_acquired_infection_paired: NA	diabetes_mellitus: NA	abdominal_sepsis_and_controls: NA	GSM1692354	8.86622	8.92537	8.11195	6.45709	-33.2181	3.5378	3.5378
intensive-care unit patient [20_03_2013_H04_882.1]	gender: male	47	pneumonia diagnoses: NA	thrombocytopenia: NA	-9999	-9999	icu_acquired_infection: NA	icu_acquired_infection_paired: Event_ICUAI	diabetes_mellitus: NA	abdominal_sepsis_and_controls: NA	GSM1692353	7.15435	8.42736	4.67574	3.35252	-9.42325	33.6236	33.6236
intensive-care unit patient [20_03_2013_H03_2319]	gender: female	60	pneumonia diagnoses: hap	thrombocytopenia: B_medium_low	1	8	icu_acquired_infection: No_ICUA	icu_acquired_infection_paired: NA	diabetes_mellitus: No_DM	abdominal_sepsis_and_controls: NA	GSM1692352	8.8843	8.69377	6.64518	4.52758	-18.1962	12.9709	12.9709
intensive-care unit patient [20_03_2013_H02_2329]	gender: male	45	pneumonia diagnoses: cap	thrombocytopenia: A_very_low	0	28	icu_acquired_infection: No_ICUA	icu_acquired_infection_paired: NA	diabetes_mellitus: No_DM	abdominal_sepsis_and_controls: NA	GSM1602924	7.85524	10.3894	6.57837	7.16656	-35.5049	36.8057	36.8057
intensive-care unit patient [20_03_2013_H01_2340]	gender: female	40	pneumonia diagnoses: cap	thrombocytopenia: NA	1	1	icu_acquired_infection: NA	icu_acquired_infection_paired: NA	diabetes_mellitus: No_DM	abdominal_sepsis_and_controls: NA	GSM1602923	8.55436	10.5868	6.93775	6.66707	-30.9733	33.0569	33.0569
intensive-care unit patient [20_03_2013_G12_2343]	gender: female	81	pneumonia diagnoses: cap	thrombocytopenia: NA	0	28	icu_acquired_infection: No_ICUA	icu_acquired_infection_paired: NA	diabetes_mellitus: DM	abdominal_sepsis_and_controls: NA	GSM1602922	7.33704	10.037	6.40743	8.3153	-45.6374	36.501	36.501
intensive-care unit patient [20_03_2013_G11_2345]	gender: male	67	pneumonia diagnoses: NA	thrombocytopenia: NA	1	0	icu_acquired_infection: NA	icu_acquired_infection_paired: NA	diabetes_mellitus: DM	abdominal_sepsis_and_controls: NA	GSM1692350	6.19941	9.73668	5.26067	4.58809	-16.3217	47.4657	47.4657
intensive-care unit patient [20_03_2013_G08_2358]	gender: female	70	pneumonia diagnoses: NA	thrombocytopenia: NA	-9999	-9999	icu_acquired_infection: NA	icu_acquired_infection_paired: NA	diabetes_mellitus: NA	abdominal_sepsis_and_controls: NA	GSM1692349	7.35931	10.3716	6.6322	7.88844	-41.3951	38.2814	38.2814
intensive-care unit patient [20_03_2013_G07_2363]	gender: female	74	pneumonia diagnoses: NA	thrombocytopenia: C_low	0	28	icu_acquired_infection: No_ICUA	icu_acquired_infection_paired: NA	diabetes_mellitus: No_DM	abdominal_sepsis_and_controls: NA	GSM1692348	7.1116	9.77681	5.84561	5.10253	-20.3377	39.1962	39.1962
intensive-care unit patient [20_03_2013_G06_2367]	gender: female	67	pneumonia diagnoses: NA	thrombocytopenia: NA	0	28	icu_acquired_infection: No_ICUA	icu_acquired_infection_paired: NA	diabetes_mellitus: No_DM	abdominal_sepsis_and_controls: NA	GSM1692347	7.44359	10.2745	6.08469	6.80488	-32.8777	41.3521	41.3521
intensive-care unit patient [20_03_2013_G04_2368.1]	gender: male	73	pneumonia diagnoses: NA	thrombocytopenia: NA	-9999	-9999	icu_acquired_infection: NA	icu_acquired_infection_paired: NA	diabetes_mellitus: NA	abdominal_sepsis_and_controls: NA	GSM1692346	7.95098	8.01618	7.11819	5.72132	-29.4838	5.50892	5.50892
intensive-care unit patient [20_03_2013_G03_2458108]	gender: female	29	pneumonia diagnoses: cap	thrombocytopenia: NA	0	28	icu_acquired_infection: No_ICUA	icu_acquired_infection_paired: NA	diabetes_mellitus: DM	abdominal_sepsis_and_controls: NA	GSM1602921	7.6222	9.06939	6.61042	5.29437	-23.5466	22.831	22.831
intensive-care unit patient [20_03_2013_F11_1546]	gender: male	63	pneumonia diagnoses: no-cap	thrombocytopenia: NA	-9999	-9999	icu_acquired_infection: NA	icu_acquired_infection_paired: NA	diabetes_mellitus: NA	abdominal_sepsis_and_controls: NA	GSM1602919	8.12418	9.41701	6.79736	7.00547	-36.5067	23.0191	23.0191
intensive-care unit patient [20_03_2013_F08_2688463]	gender: female	46	pneumonia diagnoses: NA	thrombocytopenia: NA	-9999	-9999	icu_acquired_infection: NA	icu_acquired_infection_paired: NA	diabetes_mellitus: NA	abdominal_sepsis_and_controls: NA	GSM1692345	7.90364	9.20721	6.73004	6.71205	-34.6476	22.1787	22.1787
intensive-care unit patient [20_03_2013_F07_1202]	gender: male	67	pneumonia diagnoses: NA	thrombocytopenia: NA	-9999	-9999	icu_acquired_infection: NA	icu_acquired_infection_paired: NA	diabetes_mellitus: NA	abdominal_sepsis_and_controls: NA	GSM1692344	8.01538	8.54184	7.11834	4.99372	-22.3581	11.0886	11.0886
intensive-care unit patient [20_03_2013_F05_922]	gender: male	64	pneumonia diagnoses: NA	thrombocytopenia: D_normal	1	8	icu_acquired_infection: No_ICUA	icu_acquired_infection_paired: NA	diabetes_mellitus: No_DM	abdominal_sepsis_and_controls: NA	GSM1692343	7.63751	9.7025	7.18203	5.9735	-27.5204	25.1069	25.1069
intensive-care unit patient [20_03_2013_F03_2647363]	gender: male	54	pneumonia diagnoses: no-cap	thrombocytopenia: NA	-9999	-9999	icu_acquired_infection: NA	icu_acquired_infection_paired: NA	diabetes_mellitus: NA	abdominal_sepsis_and_controls: NA	GSM1602918	8.18529	7.74564	6.98536	3.91295	-15.5227	2.5894	2.5894
intensive-care unit patient [20_03_2013_E12_2403959]	gender: male	48	pneumonia diagnoses: NA	thrombocytopenia: NA	-9999	-9999	icu_acquired_infection: NA	icu_acquired_infection_paired: NA	diabetes_mellitus: NA	abdominal_sepsis_and_controls: NA	GSM1692342	8.09557	8.74956	7.17243	5.81102	-28.4563	12.6143	12.6143
intensive-care unit patient [20_03_2013_E11_2111361]	gender: male	61	pneumonia diagnoses: NA	thrombocytopenia: NA	-9999	-9999	icu_acquired_infection: NA	icu_acquired_infection_paired: NA	diabetes_mellitus: NA	abdominal_sepsis_and_controls: NA	GSM1692341	7.76938	9.76999	6.85364	6.05701	-28.028	28.0025	28.0025
intensive-care unit patient [20_03_2013_E09_663]	gender: male	59	pneumonia diagnoses: NA	thrombocytopenia: NA	1	2	icu_acquired_infection: No_ICUA	icu_acquired_infection_paired: NA	diabetes_mellitus: No_DM	abdominal_sepsis_and_controls: NA	GSM1692340	8.02694	8.94513	7.09188	5.62071	-26.4581	15.7499	15.7499
intensive-care unit patient [20_03_2013_E06_1861]	gender: male	78	pneumonia diagnoses: NA	thrombocytopenia: NA	-9999	-9999	icu_acquired_infection: NA	icu_acquired_infection_paired: NA	diabetes_mellitus: NA	abdominal_sepsis_and_controls: NA	GSM1692339	7.42714	9.88152	6.66418	4.88271	-18.3006	32.2681	32.2681
intensive-care unit patient [20_03_2013_E05_866]	gender: female	53	pneumonia diagnoses: NA	thrombocytopenia: NA	0	28	icu_acquired_infection: No_ICUA	icu_acquired_infection_paired: NA	diabetes_mellitus: NA	abdominal_sepsis_and_controls: NA	GSM1692338	9.00903	8.4345	7.77895	3.09441	-7.24121	0.204609	0.204609
intensive-care unit patient [20_03_2013_E04_2666347]	gender: female	66	pneumonia diagnoses: NA	thrombocytopenia: NA	0	28	icu_acquired_infection: No_ICUA	icu_acquired_infection_paired: NA	diabetes_mellitus: No_DM	abdominal_sepsis_and_controls: abdo_s	GSM1692337	7.81179	10.7843	6.63073	7.56471	-37.7804	40.9588	40.9588
intensive-care unit patient [20_03_2013_E03_2919602]	gender: male	68	pneumonia diagnoses: NA	thrombocytopenia: NA	1	1	icu_acquired_infection: NA	icu_acquired_infection_paired: NA	diabetes_mellitus: DM	abdominal_sepsis_and_controls: NA	GSM1692336	7.42198	8.33287	6.42969	4.93804	-22.4322	16.9708	16.9708
intensive-care unit patient [20_03_2013_E02_2148523]	gender: male	61	pneumonia diagnoses: cap	thrombocytopenia: NA	0	28	icu_acquired_infection: NA	icu_acquired_infection_paired: NA	diabetes_mellitus: NA	abdominal_sepsis_and_controls: NA	GSM1692335	7.26588	9.43483	6.13498	5.91972	-27.7398	32.3425	32.3425
intensive-care unit patient [20_03_2013_E01_364]	gender: male	53	pneumonia diagnoses: hap	thrombocytopenia: NA	-9999	-9999	icu_acquired_infection: No_ICUA	icu_acquired_infection_paired: NA	diabetes_mellitus: No_DM	abdominal_sepsis_and_controls: NA	GSM1692334	8.35713	8.94096	7.3031	5.408	-24.7368	12.5525	12.5525
intensive-care unit patient [20_03_2013_D12_1382]	gender: male	79	pneumonia diagnoses: NA	thrombocytopenia: NA	-9999	-9999	icu_acquired_infection: NA	icu_acquired_infection_paired: NA	diabetes_mellitus: NA	abdominal_sepsis_and_controls: NA	GSM1692333	7.83686	10.166	7.52962	7.25781	-36.7738	26.5537	26.5537
intensive-care unit patient [20_03_2013_D09_2348773]	gender: female	63	pneumonia diagnoses: NA	thrombocytopenia: NA	0	28	icu_acquired_infection: No_ICUA	icu_acquired_infection_paired: NA	diabetes_mellitus: No_DM	abdominal_sepsis_and_controls: NA	GSM1692332	7.59642	10.4254	6.59586	7.50767	-38.1836	38.1674	38.1674
intensive-care unit patient [20_03_2013_D08_2025044]	gender: male	68	pneumonia diagnoses: NA	thrombocytopenia: NA	1	2	icu_acquired_infection: NA	icu_acquired_infection_paired: NA	diabetes_mellitus: NA	abdominal_sepsis_and_controls: NA	GSM1692331	8.16986	9.49311	6.70613	5.58977	-24.8982	24.4239	24.4239
intensive-care unit patient [20_03_2013_D06_2060094]	gender: male	57	pneumonia diagnoses: NA	thrombocytopenia: B_medium_low	0	28	icu_acquired_infection: No_ICUA	icu_acquired_infection_paired: NA	diabetes_mellitus: DM	abdominal_sepsis_and_controls: abdo_s	GSM1692330	7.26301	8.99354	6.40006	6.17025	-30.8118	25.2537	25.2537
intensive-care unit patient [20_03_2013_C12_2897831]	gender: female	82	pneumonia diagnoses: NA	thrombocytopenia: NA	1	5	icu_acquired_infection: No_ICUA	icu_acquired_infection_paired: NA	diabetes_mellitus: No_DM	abdominal_sepsis_and_controls: abdo_s	GSM1692329	7.5006	10.9165	5.85784	7.97186	-40.7657	50.1304	50.1304
intensive-care unit patient [20_03_2013_C09_2316460]	gender: male	73	pneumonia diagnoses: NA	thrombocytopenia: NA	-9999	-9999	icu_acquired_infection: NA	icu_acquired_infection_paired: NA	diabetes_mellitus: NA	abdominal_sepsis_and_controls: ctrl_GI	GSM1692328	7.89817	9.36588	6.46269	7.81065	-43.1366	26.1733	26.1733
intensive-care unit patient [20_03_2013_C07_2937810]	gender: female	76	pneumonia diagnoses: cap	thrombocytopenia: NA	1	8	icu_acquired_infection: No_ICUA	icu_acquired_infection_paired: NA	diabetes_mellitus: No_DM	abdominal_sepsis_and_controls: NA	GSM1602912	7.4852	9.81571	6.03903	5.17285	-20.7962	36.4399	36.4399
intensive-care unit patient [20_03_2013_C06_1590]	gender: male	78	pneumonia diagnoses: NA	thrombocytopenia: NA	0	28	icu_acquired_infection: No_ICUA	icu_acquired_infection_paired: NA	diabetes_mellitus: DM	abdominal_sepsis_and_controls: NA	GSM1692327	6.98541	9.54112	6.86835	6.84345	-34.9542	28.6792	28.6792
intensive-care unit patient [20_03_2013_B12_1326]	gender: male	72	pneumonia diagnoses: hap	thrombocytopenia: C_low	1	25	icu_acquired_infection: ICUA	icu_acquired_infection_paired: NA	diabetes_mellitus: No_DM	abdominal_sepsis_and_controls: NA	GSM1692326	7.45815	9.30128	7.28699	5.56348	-25.1739	20.538	20.538
intensive-care unit patient [20_03_2013_B11_1225]	gender: male	79	pneumonia diagnoses: cap	thrombocytopenia: NA	1	0	icu_acquired_infection: NA	icu_acquired_infection_paired: NA	diabetes_mellitus: No_DM	abdominal_sepsis_and_controls: NA	GSM1602908	7.95467	9.86179	6.93762	6.22723	-29.1752	27.5417	27.5417
intensive-care unit patient [20_03_2013_B08_1152]	gender: female	73	pneumonia diagnoses: NA	thrombocytopenia: NA	-9999	-9999	icu_acquired_infection: NA	icu_acquired_infection_paired: NA	diabetes_mellitus: NA	abdominal_sepsis_and_controls: NA	GSM1692324	8.07199	8.79833	7.19283	5.81969	-28.4113	13.0901	13.0901
intensive-care unit patient [20_03_2013_B07_2801914]	gender: female	73	pneumonia diagnoses: NA	thrombocytopenia: NA	-9999	-9999	icu_acquired_infection: NA	icu_acquired_infection_paired: NA	diabetes_mellitus: NA	abdominal_sepsis_and_controls: NA	GSM1692323	7.84388	9.1345	6.89097	5.51554	-25.1669	20.2973	20.2973
intensive-care unit patient [20_03_2013_B05_797]	gender: female	62	pneumonia diagnoses: NA	thrombocytopenia: NA	0	28	icu_acquired_infection: ICUA	icu_acquired_infection_paired: Admis_ICUAI	diabetes_mellitus: No_DM	abdominal_sepsis_and_controls: NA	GSM1692322	7.12028	9.61178	6.19042	6.20278	-29.6096	34.4785	34.4785
intensive-care unit patient [20_03_2013_B04_2559525]	gender: male	68	pneumonia diagnoses: NA	thrombocytopenia: NA	-9999	-9999	icu_acquired_infection: NA	icu_acquired_infection_paired: NA	diabetes_mellitus: NA	abdominal_sepsis_and_controls: ctrl_GI	GSM1692321	7.30072	9.09794	6.35389	6.64953	-34.4297	26.6363	26.6363
intensive-care unit patient [20_03_2013_B03_2130323]	gender: male	32	pneumonia diagnoses: NA	thrombocytopenia: NA	-9999	-9999	icu_acquired_infection: NA	icu_acquired_infection_paired: NA	diabetes_mellitus: NA	abdominal_sepsis_and_controls: NA	GSM1692320	7.93496	8.80778	7.04711	5.48323	-25.6794	14.9817	14.9817
intensive-care unit patient [20_03_2013_B01_2593636]	gender: male	64	pneumonia diagnoses: NA	thrombocytopenia: NA	0	28	icu_acquired_infection: NA	icu_acquired_infection_paired: NA	diabetes_mellitus: NA	abdominal_sepsis_and_controls: NA	GSM1692319	7.73519	10.5033	6.9351	7.19857	-35.4976	35.6462	35.6462
intensive-care unit patient [20_03_2013_A10_1579]	gender: male	62	pneumonia diagnoses: NA	thrombocytopenia: B_medium_low	1	1	icu_acquired_infection: NA	icu_acquired_infection_paired: NA	diabetes_mellitus: No_DM	abdominal_sepsis_and_controls: NA	GSM1692318	7.6946	9.71304	6.77006	6.66012	-33.0342	28.3763	28.3763
intensive-care unit patient [20_03_2013_A09_2381906]	gender: male	36	pneumonia diagnoses: NA	thrombocytopenia: NA	0	28	icu_acquired_infection: NA	icu_acquired_infection_paired: NA	diabetes_mellitus: No_DM	abdominal_sepsis_and_controls: NA	GSM1692317	7.74724	9.29775	6.75591	6.6092	-33.6091	23.6418	23.6418
intensive-care unit patient [20_03_2013_A07_1707]	gender: female	19	pneumonia diagnoses: NA	thrombocytopenia: NA	1	1	icu_acquired_infection: NA	icu_acquired_infection_paired: NA	diabetes_mellitus: NA	abdominal_sepsis_and_controls: NA	GSM1692316	7.99344	10.2903	7.27817	7.33808	-37.1189	29.343	29.343
intensive-care unit patient [20_03_2013_A05_2081]	gender: female	70	pneumonia diagnoses: NA	thrombocytopenia: NA	0	28	icu_acquired_infection: NA	icu_acquired_infection_paired: NA	diabetes_mellitus: NA	abdominal_sepsis_and_controls: NA	GSM1692315	7.92336	8.93169	7.22044	3.87203	-12.3819	14.9828	14.9828
intensive-care unit patient [20_03_2013_A04_1259]	gender: male	54	pneumonia diagnoses: NA	thrombocytopenia: NA	-9999	-9999	icu_acquired_infection: NA	icu_acquired_infection_paired: NA	diabetes_mellitus: NA	abdominal_sepsis_and_controls: ctrl_GI	GSM1692314	7.44402	9.32301	6.55108	6.5991	-33.4809	26.9063	26.9063
intensive-care unit patient [20_03_2013_A03_2587517]	gender: male	64	pneumonia diagnoses: cap	thrombocytopenia: NA	0	28	icu_acquired_infection: No_ICUA	icu_acquired_infection_paired: NA	diabetes_mellitus: No_DM	abdominal_sepsis_and_controls: NA	GSM1602907	7.68701	8.96838	7.01556	6.43546	-32.9933	18.0895	18.0895
intensive-care unit patient [19_03_2013_H10_2296377]	gender: female	77	pneumonia diagnoses: NA	thrombocytopenia: NA	-9999	-9999	icu_acquired_infection: NA	icu_acquired_infection_paired: NA	diabetes_mellitus: NA	abdominal_sepsis_and_controls: NA	GSM1692313	7.49073	9.92358	5.9881	7.06102	-35.7777	38.0379	38.0379
intensive-care unit patient [19_03_2013_H09_2327068]	gender: male	73	pneumonia diagnoses: NA	thrombocytopenia: NA	1	0	icu_acquired_infection: NA	icu_acquired_infection_paired: NA	diabetes_mellitus: No_DM	abdominal_sepsis_and_controls: NA	GSM1692312	6.08685	9.27469	5.49025	7.02362	-37.0819	40.9074	40.9074
intensive-care unit patient [19_03_2013_H08_2603118]	gender: male	81	pneumonia diagnoses: cap	thrombocytopenia: NA	0	28	icu_acquired_infection: NA	icu_acquired_infection_paired: NA	diabetes_mellitus: DM	abdominal_sepsis_and_controls: NA	GSM1602906	7.72872	9.6504	7.05732	6.36913	-30.8333	25.1649	25.1649
intensive-care unit patient [19_03_2013_H06_1772]	gender: male	73	pneumonia diagnoses: hap	thrombocytopenia: NA	1	11	icu_acquired_infection: NA	icu_acquired_infection_paired: NA	diabetes_mellitus: DM	abdominal_sepsis_and_controls: NA	GSM1692311	7.6151	9.07292	6.81451	5.79888	-27.6101	21.2184	21.2184
intensive-care unit patient [19_03_2013_H05_2128798]	gender: male	24	pneumonia diagnoses: no-cap	thrombocytopenia: NA	-9999	-9999	icu_acquired_infection: NA	icu_acquired_infection_paired: NA	diabetes_mellitus: NA	abdominal_sepsis_and_controls: NA	GSM1602905	8.68834	8.20827	7.50231	5.71505	-28.9435	1.33397	1.33397
intensive-care unit patient [19_03_2013_H04_2849441]	gender: male	18	pneumonia diagnoses: no-cap	thrombocytopenia: NA	-9999	-9999	icu_acquired_infection: NA	icu_acquired_infection_paired: NA	diabetes_mellitus: NA	abdominal_sepsis_and_controls: NA	GSM1602904	7.99325	9.70963	6.59879	5.61619	-24.6041	28.4749	28.4749
intensive-care unit patient [19_03_2013_H02_2193207]	gender: male	37	pneumonia diagnoses: NA	thrombocytopenia: NA	-9999	-9999	icu_acquired_infection: NA	icu_acquired_infection_paired: NA	diabetes_mellitus: NA	abdominal_sepsis_and_controls: NA	GSM1692310	7.51066	9.49771	5.97302	5.58404	-24.8702	33.3327	33.3327
intensive-care unit patient [19_03_2013_G11_423]	gender: female	34	pneumonia diagnoses: NA	thrombocytopenia: C_low	0	28	icu_acquired_infection: No_ICUA	icu_acquired_infection_paired: NA	diabetes_mellitus: No_DM	abdominal_sepsis_and_controls: NA	GSM1692309	8.50469	10.2923	7.8712	6.25477	-28.3487	22.2941	22.2941
intensive-care unit patient [19_03_2013_G10_231]	gender: female	39	pneumonia diagnoses: NA	thrombocytopenia: NA	0	28	icu_acquired_infection: No_ICUA	icu_acquired_infection_paired: NA	diabetes_mellitus: NA	abdominal_sepsis_and_controls: NA	GSM1692308	8.10792	10.5336	7.038	7.54166	-38.178	33.5437	33.5437
intensive-care unit patient [19_03_2013_G09_2866838]	gender: female	73	pneumonia diagnoses: NA	thrombocytopenia: NA	-9999	-9999	icu_acquired_infection: NA	icu_acquired_infection_paired: NA	diabetes_mellitus: NA	abdominal_sepsis_and_controls: NA	GSM1692307	7.58873	9.7833	6.32399	7.37374	-38.631	33.288	33.288
intensive-care unit patient [19_03_2013_G07_2833571]	gender: male	73	pneumonia diagnoses: NA	thrombocytopenia: NA	-9999	-9999	icu_acquired_infection: NA	icu_acquired_infection_paired: NA	diabetes_mellitus: NA	abdominal_sepsis_and_controls: NA	GSM1692306	7.17817	9.79964	5.92066	5.98814	-27.4277	38.5477	38.5477
intensive-care unit patient [19_03_2013_G06_2690766]	gender: male	52	pneumonia diagnoses: NA	thrombocytopenia: C_low	0	28	icu_acquired_infection: No_ICUA	icu_acquired_infection_paired: NA	diabetes_mellitus: No_DM	abdominal_sepsis_and_controls: NA	GSM1692305	7.41322	9.5675	6.0821	7.45643	-39.8196	33.6272	33.6272
intensive-care unit patient [19_03_2013_G05_2138509]	gender: male	65	pneumonia diagnoses: NA	thrombocytopenia: NA	0	28	icu_acquired_infection: No_ICUA	icu_acquired_infection_paired: NA	diabetes_mellitus: DM	abdominal_sepsis_and_controls: NA	GSM1692304	7.47127	9.07239	6.55696	5.98955	-29.1566	23.9496	23.9496
intensive-care unit patient [19_03_2013_G04_1070]	gender: male	42	pneumonia diagnoses: NA	thrombocytopenia: NA	0	28	icu_acquired_infection: No_ICUA	icu_acquired_infection_paired: NA	diabetes_mellitus: NA	abdominal_sepsis_and_controls: NA	GSM1692303	8.13561	9.04757	7.03529	5.8437	-28.0092	16.8936	16.8936
intensive-care unit patient [19_03_2013_G02_1004]	gender: female	49	pneumonia diagnoses: NA	thrombocytopenia: NA	0	28	icu_acquired_infection: No_ICUA	icu_acquired_infection_paired: NA	diabetes_mellitus: No_DM	abdominal_sepsis_and_controls: abdo_s	GSM1692302	7.7977	10.4497	6.69833	7.55434	-38.4936	36.7339	36.7339
intensive-care unit patient [19_03_2013_F12_516]	gender: female	67	pneumonia diagnoses: NA	thrombocytopenia: NA	0	28	icu_acquired_infection: No_ICUA	icu_acquired_infection_paired: NA	diabetes_mellitus: NA	abdominal_sepsis_and_controls: NA	GSM1692301	6.93199	8.39484	5.33439	5.35005	-25.6315	28.7817	28.7817
intensive-care unit patient [19_03_2013_F10_1598]	gender: female	41	pneumonia diagnoses: NA	thrombocytopenia: NA	0	28	icu_acquired_infection: No_ICUA	icu_acquired_infection_paired: NA	diabetes_mellitus: NA	abdominal_sepsis_and_controls: NA	GSM1692300	7.99731	9.41917	6.90681	5.39907	-23.5427	22.6829	22.6829
intensive-care unit patient [19_03_2013_F09_2197135]	gender: female	69	pneumonia diagnoses: NA	thrombocytopenia: D_normal	1	21	icu_acquired_infection: No_ICUA	icu_acquired_infection_paired: NA	diabetes_mellitus: DM	abdominal_sepsis_and_controls: NA	GSM1692299	6.80039	10.1882	6.20965	7.50446	-38.7572	42.1077	42.1077
intensive-care unit patient [19_03_2013_F07_2113]	gender: female	57	pneumonia diagnoses: cap	thrombocytopenia: B_medium_low	1	17	icu_acquired_infection: No_ICUA	icu_acquired_infection_paired: NA	diabetes_mellitus: No_DM	abdominal_sepsis_and_controls: NA	GSM1602903	6.67814	9.24106	5.71089	4.98649	-20.6951	36.1892	36.1892
intensive-care unit patient [19_03_2013_F06_219]	gender: female	63	pneumonia diagnoses: NA	thrombocytopenia: B_medium_low	0	28	icu_acquired_infection: No_ICUA	icu_acquired_infection_paired: NA	diabetes_mellitus: DM	abdominal_sepsis_and_controls: NA	GSM1692298	7.50786	9.3092	6.799	6.57729	-33.3349	24.4364	24.4364
intensive-care unit patient [19_03_2013_F05_2047294]	gender: male	66	pneumonia diagnoses: cap	thrombocytopenia: D_normal	0	28	icu_acquired_infection: No_ICUA	icu_acquired_infection_paired: NA	diabetes_mellitus: DM	abdominal_sepsis_and_controls: NA	GSM1602902	7.39016	10.3875	6.46612	7.44272	-37.7587	39.6957	39.6957
intensive-care unit patient [19_03_2013_F04_1451.1]	gender: male	67	pneumonia diagnoses: NA	thrombocytopenia: NA	-9999	-9999	icu_acquired_infection: NA	icu_acquired_infection_paired: NA	diabetes_mellitus: NA	abdominal_sepsis_and_controls: NA	GSM1692297	8.03909	8.71255	7.14425	5.86462	-28.9794	12.6754	12.6754
intensive-care unit patient [19_03_2013_F01_398]	gender: male	32	pneumonia diagnoses: NA	thrombocytopenia: NA	0	28	icu_acquired_infection: NA	icu_acquired_infection_paired: NA	diabetes_mellitus: No_DM	abdominal_sepsis_and_controls: NA	GSM1692296	8.12894	10.3309	7.22196	6.1173	-27.164	29.68	29.68
intensive-care unit patient [19_03_2013_E06_823]	gender: female	84	pneumonia diagnoses: NA	thrombocytopenia: NA	-9999	-9999	icu_acquired_infection: NA	icu_acquired_infection_paired: NA	diabetes_mellitus: NA	abdominal_sepsis_and_controls: NA	GSM1692295	7.27203	9.56284	6.16409	7.11366	-37.0705	33.5024	33.5024
intensive-care unit patient [19_03_2013_E05_2796089]	gender: male	64	pneumonia diagnoses: NA	thrombocytopenia: NA	0	28	icu_acquired_infection: NA	icu_acquired_infection_paired: NA	diabetes_mellitus: No_DM	abdominal_sepsis_and_controls: NA	GSM1692294	7.6728	9.86614	6.24621	5.66654	-24.6522	34.493	34.493
intensive-care unit patient [19_03_2013_E03_2124]	gender: male	67	pneumonia diagnoses: NA	thrombocytopenia: NA	-9999	-9999	icu_acquired_infection: NA	icu_acquired_infection_paired: NA	diabetes_mellitus: NA	abdominal_sepsis_and_controls: NA	GSM1692293	7.81218	9.09677	6.4576	3.12982	-6.00405	23.5845	23.5845
intensive-care unit patient [19_03_2013_D11_1532]	gender: male	70	pneumonia diagnoses: NA	thrombocytopenia: NA	1	0	icu_acquired_infection: NA	icu_acquired_infection_paired: NA	diabetes_mellitus: No_DM	abdominal_sepsis_and_controls: NA	GSM1692292	7.90806	8.86502	6.69817	4.90061	-20.8424	18.6104	18.6104
intensive-care unit patient [19_03_2013_D09_1992]	gender: female	68	pneumonia diagnoses: NA	thrombocytopenia: NA	0	28	icu_acquired_infection: No_ICUA	icu_acquired_infection_paired: NA	diabetes_mellitus: DM	abdominal_sepsis_and_controls: NA	GSM1692291	7.99916	9.38547	6.41416	5.08069	-21.0533	26.3604	26.3604
intensive-care unit patient [19_03_2013_D08_2647417]	gender: female	67	pneumonia diagnoses: NA	thrombocytopenia: NA	-9999	-9999	icu_acquired_infection: NA	icu_acquired_infection_paired: NA	diabetes_mellitus: NA	abdominal_sepsis_and_controls: NA	GSM1692290	7.69477	9.43741	6.3198	6.26569	-30.5068	29.0165	29.0165
intensive-care unit patient [19_03_2013_C12_725]	gender: male	23	pneumonia diagnoses: no-cap	thrombocytopenia: NA	-9999	-9999	icu_acquired_infection: NA	icu_acquired_infection_paired: NA	diabetes_mellitus: NA	abdominal_sepsis_and_controls: NA	GSM1602890	8.15998	10.5373	7.07387	7.85246	-40.6751	33.0673	33.0673
intensive-care unit patient [19_03_2013_C10_533]	gender: female	64	pneumonia diagnoses: cap	thrombocytopenia: B_medium_low	0	28	icu_acquired_infection: NA	icu_acquired_infection_paired: NA	diabetes_mellitus: No_DM	abdominal_sepsis_and_controls: NA	GSM1602889	7.81736	10.8834	6.77539	6.77035	-31.1336	40.8462	40.8462
intensive-care unit patient [19_03_2013_C09_434]	gender: female	61	pneumonia diagnoses: NA	thrombocytopenia: NA	0	28	icu_acquired_infection: ICUA	icu_acquired_infection_paired: NA	diabetes_mellitus: NA	abdominal_sepsis_and_controls: NA	GSM1692289	7.23453	10.1161	6.21605	7.23895	-36.767	39.3973	39.3973
intensive-care unit patient [19_03_2013_C08_980]	gender: female	55	pneumonia diagnoses: NA	thrombocytopenia: NA	-9999	-9999	icu_acquired_infection: NA	icu_acquired_infection_paired: NA	diabetes_mellitus: NA	abdominal_sepsis_and_controls: NA	GSM1692288	7.62541	10.3528	6.7231	6.9087	-33.5211	36.1862	36.1862
intensive-care unit patient [19_03_2013_C06_775]	gender: male	51	pneumonia diagnoses: NA	thrombocytopenia: NA	-9999	-9999	icu_acquired_infection: NA	icu_acquired_infection_paired: NA	diabetes_mellitus: NA	abdominal_sepsis_and_controls: NA	GSM1692287	8.29037	8.64445	6.83921	5.59661	-26.9674	13.3582	13.3582
intensive-care unit patient [19_03_2013_C05_855]	gender: male	40	pneumonia diagnoses: NA	thrombocytopenia: NA	0	28	icu_acquired_infection: No_ICUA	icu_acquired_infection_paired: NA	diabetes_mellitus: NA	abdominal_sepsis_and_controls: NA	GSM1692286	7.97745	8.57072	6.84084	3.9653	-13.9912	13.8597	13.8597
intensive-care unit patient [19_03_2013_C04_897]	gender: male	49	pneumonia diagnoses: cap	thrombocytopenia: NA	0	8	icu_acquired_infection: NA	icu_acquired_infection_paired: NA	diabetes_mellitus: No_DM	abdominal_sepsis_and_controls: NA	GSM1602888	7.97604	9.50502	7.64126	5.56825	-24.7048	17.6761	17.6761
intensive-care unit patient [19_03_2013_C01_1299]	gender: female	21	pneumonia diagnoses: no-cap	thrombocytopenia: NA	-9999	-9999	icu_acquired_infection: NA	icu_acquired_infection_paired: NA	diabetes_mellitus: NA	abdominal_sepsis_and_controls: NA	GSM1602887	7.07204	8.28349	6.61498	4.27464	-17.2111	16.3876	16.3876
intensive-care unit patient [19_03_2013_B10_1456]	gender: female	42	pneumonia diagnoses: NA	thrombocytopenia: A_very_low	0	28	icu_acquired_infection: NA	icu_acquired_infection_paired: NA	diabetes_mellitus: NA	abdominal_sepsis_and_controls: NA	GSM1692284	7.89691	10.3559	6.78441	7.22572	-36.0602	34.5562	34.5562
intensive-care unit patient [19_03_2013_B08_1674]	gender: female	73	pneumonia diagnoses: NA	thrombocytopenia: NA	-9999	-9999	icu_acquired_infection: NA	icu_acquired_infection_paired: NA	diabetes_mellitus: NA	abdominal_sepsis_and_controls: NA	GSM1692283	7.57095	9.65501	6.3816	6.03064	-28.0975	31.4598	31.4598
intensive-care unit patient [19_03_2013_B04_2027]	gender: male	62	pneumonia diagnoses: NA	thrombocytopenia: NA	-9999	-9999	icu_acquired_infection: NA	icu_acquired_infection_paired: NA	diabetes_mellitus: NA	abdominal_sepsis_and_controls: NA	GSM1692282	8.17588	8.2079	7.36534	4.76368	-21.289	4.64708	4.64708
intensive-care unit patient [19_03_2013_B03_2106]	gender: male	68	pneumonia diagnoses: NA	thrombocytopenia: NA	-9999	-9999	icu_acquired_infection: NA	icu_acquired_infection_paired: NA	diabetes_mellitus: NA	abdominal_sepsis_and_controls: ctrl_GI	GSM1692281	7.96176	8.15254	7.15661	3.98183	-15.1203	6.66526	6.66526
intensive-care unit patient [19_03_2013_B02_2147]	gender: male	60	pneumonia diagnoses: NA	thrombocytopenia: NA	-9999	-9999	icu_acquired_infection: NA	icu_acquired_infection_paired: NA	diabetes_mellitus: NA	abdominal_sepsis_and_controls: NA	GSM1692280	8.18496	9.78415	7.01983	5.86446	-26.4219	25.0159	25.0159
intensive-care unit patient [19_03_2013_A12_2360467]	gender: female	62	pneumonia diagnoses: NA	thrombocytopenia: NA	1	2	icu_acquired_infection: No_ICUA	icu_acquired_infection_paired: NA	diabetes_mellitus: DM	abdominal_sepsis_and_controls: NA	GSM1692279	7.02831	9.64596	5.6839	5.96526	-27.6154	39.4271	39.4271
intensive-care unit patient [19_03_2013_A10_2210087]	gender: male	62	pneumonia diagnoses: NA	thrombocytopenia: NA	0	28	icu_acquired_infection: No_ICUA	icu_acquired_infection_paired: NA	diabetes_mellitus: No_DM	abdominal_sepsis_and_controls: abdo_s	GSM1692278	7.33159	10.3574	6.55081	6.41158	-29.5113	38.9116	38.9116
intensive-care unit patient [19_03_2013_A09_2096625]	gender: female	59	pneumonia diagnoses: NA	thrombocytopenia: B_medium_low	0	28	icu_acquired_infection: No_ICUA	icu_acquired_infection_paired: NA	diabetes_mellitus: No_DM	abdominal_sepsis_and_controls: NA	GSM1692277	7.86453	8.35711	6.72029	5.26464	-24.9908	12.9559	12.9559
intensive-care unit patient [19_03_2013_A08_2078363]	gender: female	60	pneumonia diagnoses: NA	thrombocytopenia: NA	-9999	-9999	icu_acquired_infection: NA	icu_acquired_infection_paired: NA	diabetes_mellitus: NA	abdominal_sepsis_and_controls: NA	GSM1692276	7.69072	9.53034	6.04731	7.01457	-36.3297	32.3151	32.3151
intensive-care unit patient [19_03_2013_A07_2152708]	gender: male	86	pneumonia diagnoses: NA	thrombocytopenia: NA	-9999	-9999	icu_acquired_infection: NA	icu_acquired_infection_paired: NA	diabetes_mellitus: NA	abdominal_sepsis_and_controls: ctrl_GI	GSM1692275	7.99739	10.0299	7.45557	7.60485	-39.8913	24.9629	24.9629
intensive-care unit patient [19_03_2013_A06_2788315]	gender: female	78	pneumonia diagnoses: NA	thrombocytopenia: NA	0	28	icu_acquired_infection: No_ICUA	icu_acquired_infection_paired: NA	diabetes_mellitus: DM	abdominal_sepsis_and_controls: NA	GSM1692274	7.46318	8.99191	6.35392	5.26501	-23.501	24.7613	24.7613
intensive-care unit patient [19_03_2013_A05_2768950]	gender: male	81	pneumonia diagnoses: NA	thrombocytopenia: NA	-9999	-9999	icu_acquired_infection: NA	icu_acquired_infection_paired: NA	diabetes_mellitus: NA	abdominal_sepsis_and_controls: NA	GSM1692273	7.61957	9.34899	6.54321	7.46412	-40.3924	26.5111	26.5111
intensive-care unit patient [19_03_2013_A04_2682699]	gender: male	48	pneumonia diagnoses: cap	thrombocytopenia: NA	0	28	icu_acquired_infection: No_ICUA	icu_acquired_infection_paired: NA	diabetes_mellitus: No_DM	abdominal_sepsis_and_controls: NA	GSM1602886	7.66077	9.6321	6.77185	5.14847	-21.0285	27.6043	27.6043
intensive-care unit patient [19_03_2013_A03_2122227]	gender: male	65	pneumonia diagnoses: cap	thrombocytopenia: NA	0	28	icu_acquired_infection: NA	icu_acquired_infection_paired: NA	diabetes_mellitus: No_DM	abdominal_sepsis_and_controls: NA	GSM1602885	7.18719	9.99681	6.50295	6.46718	-30.8243	35.9059	35.9059
intensive-care unit patient [19_03_2013_A01_2391003]	gender: female	74	pneumonia diagnoses: hap	thrombocytopenia: NA	0	28	icu_acquired_infection: NA	icu_acquired_infection_paired: NA	diabetes_mellitus: No_DM	abdominal_sepsis_and_controls: NA	GSM1692272	8.12545	8.37532	7.15392	4.27151	-16.9208	8.47021	8.47021
intensive-care unit patient [14_03_2013_H10_2613389]	gender: female	76	pneumonia diagnoses: NA	thrombocytopenia: NA	1	10	icu_acquired_infection: No_ICUA	icu_acquired_infection_paired: NA	diabetes_mellitus: DM	abdominal_sepsis_and_controls: NA	GSM1692271	6.77388	8.72851	5.42262	6.06401	-30.6066	32.4467	32.4467
intensive-care unit patient [14_03_2013_H09_2337626]	gender: female	55	pneumonia diagnoses: NA	thrombocytopenia: NA	-9999	-9999	icu_acquired_infection: NA	icu_acquired_infection_paired: NA	diabetes_mellitus: NA	abdominal_sepsis_and_controls: ctrl_GI	GSM1692270	7.72349	8.77971	6.81882	7.4224	-41.4057	17.4537	17.4537
intensive-care unit patient [14_03_2013_H08_2858074]	gender: male	45	pneumonia diagnoses: NA	thrombocytopenia: NA	0	28	icu_acquired_infection: No_ICUA	icu_acquired_infection_paired: NA	diabetes_mellitus: No_DM	abdominal_sepsis_and_controls: NA	GSM1692269	7.64519	9.06511	6.86159	5.48976	-25.1326	20.6149	20.6149
intensive-care unit patient [14_03_2013_H07_2455809]	gender: male	62	pneumonia diagnoses: hap	thrombocytopenia: C_low	1	0	icu_acquired_infection: NA	icu_acquired_infection_paired: NA	diabetes_mellitus: No_DM	abdominal_sepsis_and_controls: NA	GSM1692268	8.07023	10.6271	7.31055	7.97992	-41.4942	32.4997	32.4997
intensive-care unit patient [14_03_2013_H06_1603]	gender: female	54	pneumonia diagnoses: NA	thrombocytopenia: NA	-9999	-9999	icu_acquired_infection: NA	icu_acquired_infection_paired: NA	diabetes_mellitus: NA	abdominal_sepsis_and_controls: NA	GSM1692267	7.48112	9.83806	6.96087	6.9653	-35.2091	29.1078	29.1078
intensive-care unit patient [14_03_2013_H05_2630414]	gender: female	73	pneumonia diagnoses: hap	thrombocytopenia: NA	0	28	icu_acquired_infection: NA	icu_acquired_infection_paired: NA	diabetes_mellitus: NA	abdominal_sepsis_and_controls: NA	GSM1692266	7.85033	9.78961	7.02331	5.90674	-26.7649	26.4769	26.4769
intensive-care unit patient [14_03_2013_H02_467]	gender: female	57	pneumonia diagnoses: NA	thrombocytopenia: NA	-9999	-9999	icu_acquired_infection: NA	icu_acquired_infection_paired: NA	diabetes_mellitus: NA	abdominal_sepsis_and_controls: NA	GSM1692265	7.94606	9.60346	7.08167	7.11944	-36.9907	23.5134	23.5134
intensive-care unit patient [14_03_2013_G10_1628]	gender: male	63	pneumonia diagnoses: NA	thrombocytopenia: NA	1	10	icu_acquired_infection: No_ICUA	icu_acquired_infection_paired: NA	diabetes_mellitus: DM	abdominal_sepsis_and_controls: NA	GSM1692264	7.90254	9.89457	7.14136	5.85532	-26.0979	26.4501	26.4501
intensive-care unit patient [14_03_2013_G09_490]	gender: female	62	pneumonia diagnoses: NA	thrombocytopenia: NA	-9999	-9999	icu_acquired_infection: NA	icu_acquired_infection_paired: NA	diabetes_mellitus: NA	abdominal_sepsis_and_controls: NA	GSM1692263	7.87489	8.87072	6.34099	5.39892	-24.852	21.7598	21.7598
intensive-care unit patient [14_03_2013_G04_790]	gender: male	53	pneumonia diagnoses: NA	thrombocytopenia: NA	-9999	-9999	icu_acquired_infection: NA	icu_acquired_infection_paired: NA	diabetes_mellitus: NA	abdominal_sepsis_and_controls: NA	GSM1692262	7.69788	8.92952	7.09003	4.84462	-20.2464	16.9964	16.9964
intensive-care unit patient [14_03_2013_G02_2905183]	gender: male	60	pneumonia diagnoses: NA	thrombocytopenia: NA	0	28	icu_acquired_infection: NA	icu_acquired_infection_paired: NA	diabetes_mellitus: No_DM	abdominal_sepsis_and_controls: abdo_s	GSM1692261	7.2238	10.2443	6.43198	7.11288	-35.4448	39.0921	39.0921
intensive-care unit patient [14_03_2013_G01_2646192]	gender: male	30	pneumonia diagnoses: NA	thrombocytopenia: NA	0	28	icu_acquired_infection: NA	icu_acquired_infection_paired: NA	diabetes_mellitus: NA	abdominal_sepsis_and_controls: NA	GSM1692260	7.65216	10.0943	7.06494	7.00707	-34.9289	30.3744	30.3744
intensive-care unit patient [14_03_2013_F11_228]	gender: female	25	pneumonia diagnoses: cap	thrombocytopenia: B_medium_low	0	28	icu_acquired_infection: No_ICUA	icu_acquired_infection_paired: NA	diabetes_mellitus: No_DM	abdominal_sepsis_and_controls: NA	GSM1602883	7.38079	10.509	6.44622	6.98763	-33.7972	41.2531	41.2531
intensive-care unit patient [14_03_2013_F10_160]	gender: female	27	pneumonia diagnoses: hap	thrombocytopenia: NA	0	28	icu_acquired_infection: No_ICUA	icu_acquired_infection_paired: NA	diabetes_mellitus: No_DM	abdominal_sepsis_and_controls: NA	GSM1692259	8.36238	9.93955	7.35665	5.78287	-25.3859	23.2131	23.2131
intensive-care unit patient [14_03_2013_F09_2859676]	gender: male	35	pneumonia diagnoses: hap	thrombocytopenia: NA	0	28	icu_acquired_infection: ICUA	icu_acquired_infection_paired: NA	diabetes_mellitus: No_DM	abdominal_sepsis_and_controls: NA	GSM1692258	7.94613	9.16894	6.79591	5.82594	-27.5855	21.0279	21.0279
intensive-care unit patient [14_03_2013_F08_2458860]	gender: female	65	pneumonia diagnoses: NA	thrombocytopenia: NA	0	28	icu_acquired_infection: NA	icu_acquired_infection_paired: NA	diabetes_mellitus: NA	abdominal_sepsis_and_controls: NA	GSM1692257	7.53454	9.78182	6.96461	7.03811	-35.9281	28.2224	28.2224
intensive-care unit patient [14_03_2013_F07_2716673]	gender: male	80	pneumonia diagnoses: NA	thrombocytopenia: NA	-9999	-9999	icu_acquired_infection: NA	icu_acquired_infection_paired: NA	diabetes_mellitus: NA	abdominal_sepsis_and_controls: NA	GSM1692256	7.43531	9.98086	6.98543	7.35363	-38.0053	30.6918	30.6918
intensive-care unit patient [14_03_2013_F02_879]	gender: male	64	pneumonia diagnoses: NA	thrombocytopenia: D_normal	0	28	icu_acquired_infection: No_ICUA	icu_acquired_infection_paired: NA	diabetes_mellitus: No_DM	abdominal_sepsis_and_controls: abdo_s	GSM1692255	7.64441	9.98789	6.67698	6.8414	-33.8454	32.4198	32.4198
intensive-care unit patient [14_03_2013_F01_653]	gender: male	59	pneumonia diagnoses: NA	thrombocytopenia: NA	-9999	-9999	icu_acquired_infection: NA	icu_acquired_infection_paired: NA	diabetes_mellitus: NA	abdominal_sepsis_and_controls: NA	GSM1692254	7.33395	8.85328	6.04829	6.13935	-30.893	26.2879	26.2879
intensive-care unit patient [14_03_2013_E11_440]	gender: female	77	pneumonia diagnoses: cap	thrombocytopenia: NA	0	28	icu_acquired_infection: No_ICUA	icu_acquired_infection_paired: NA	diabetes_mellitus: No_DM	abdominal_sepsis_and_controls: NA	GSM1602882	7.78276	9.46733	6.73011	6.24391	-30.2559	25.592	25.592
intensive-care unit patient [14_03_2013_E07_1437]	gender: male	73	pneumonia diagnoses: NA	thrombocytopenia: NA	-9999	-9999	icu_acquired_infection: NA	icu_acquired_infection_paired: NA	diabetes_mellitus: NA	abdominal_sepsis_and_controls: NA	GSM1692253	7.43838	8.28323	6.47471	4.18988	-16.5116	15.9766	15.9766
intensive-care unit patient [14_03_2013_E06_1391]	gender: male	76	pneumonia diagnoses: NA	thrombocytopenia: NA	-9999	-9999	icu_acquired_infection: NA	icu_acquired_infection_paired: NA	diabetes_mellitus: NA	abdominal_sepsis_and_controls: NA	GSM1692252	7.63297	8.90949	6.72477	5.45826	-25.2493	20.0612	20.0612
intensive-care unit patient [14_03_2013_E04_1257]	gender: female	75	pneumonia diagnoses: cap	thrombocytopenia: NA	0	28	icu_acquired_infection: No_ICUA	icu_acquired_infection_paired: NA	diabetes_mellitus: DM	abdominal_sepsis_and_controls: NA	GSM1602881	7.58328	9.69589	7.23084	6.10749	-28.6199	24.8625	24.8625
intensive-care unit patient [14_03_2013_E03_2394591]	gender: female	53	pneumonia diagnoses: hap	thrombocytopenia: NA	1	3	icu_acquired_infection: No_ICUA	icu_acquired_infection_paired: NA	diabetes_mellitus: No_DM	abdominal_sepsis_and_controls: NA	GSM1692251	7.38555	9.95763	6.36586	6.75211	-33.2082	35.7525	35.7525
intensive-care unit patient [14_03_2013_E02_2402211]	gender: male	69	pneumonia diagnoses: hap	thrombocytopenia: NA	-9999	-9999	icu_acquired_infection: No_ICUA	icu_acquired_infection_paired: ADMIS_NO_ICUAI	diabetes_mellitus: No_DM	abdominal_sepsis_and_controls: NA	GSM1692250	8.50158	6.8422	7.30884	1.71789	0.0568874	-11.492	0.0568874
intensive-care unit patient [14_03_2013_E01_2254503]	gender: male	62	pneumonia diagnoses: NA	thrombocytopenia: NA	-9999	-9999	icu_acquired_infection: NA	icu_acquired_infection_paired: NA	diabetes_mellitus: NA	abdominal_sepsis_and_controls: ctrl_GI	GSM1692249	7.43066	9.66488	6.74048	7.72052	-41.7184	29.2106	29.2106
intensive-care unit patient [14_03_2013_D12_2095177]	gender: male	73	pneumonia diagnoses: NA	thrombocytopenia: NA	-9999	-9999	icu_acquired_infection: NA	icu_acquired_infection_paired: NA	diabetes_mellitus: NA	abdominal_sepsis_and_controls: ctrl_GI	GSM1692248	7.51158	9.83801	6.44229	7.61924	-40.4855	33.2518	33.2518
intensive-care unit patient [14_03_2013_D11_2213154]	gender: female	22	pneumonia diagnoses: cap	thrombocytopenia: A_very_low	1	0	icu_acquired_infection: NA	icu_acquired_infection_paired: NA	diabetes_mellitus: No_DM	abdominal_sepsis_and_controls: NA	GSM1602880	7.60683	10.0137	6.13995	5.83067	-25.6287	37.2941	37.2941
intensive-care unit patient [14_03_2013_D09_2500051]	gender: male	59	pneumonia diagnoses: cap	thrombocytopenia: NA	0	28	icu_acquired_infection: No_ICUA	icu_acquired_infection_paired: NA	diabetes_mellitus: No_DM	abdominal_sepsis_and_controls: NA	GSM1602879	7.38642	10.3902	5.69412	7.94725	-41.8242	46.1052	46.1052
intensive-care unit patient [14_03_2013_D08_1973]	gender: female	65	pneumonia diagnoses: cap	thrombocytopenia: NA	0	28	icu_acquired_infection: NA	icu_acquired_infection_paired: NA	diabetes_mellitus: No_DM	abdominal_sepsis_and_controls: NA	GSM1602878	6.62944	9.55629	5.99905	6.24383	-30.0945	37.5336	37.5336
intensive-care unit patient [14_03_2013_D06_1464]	gender: male	61	pneumonia diagnoses: NA	thrombocytopenia: NA	0	28	icu_acquired_infection: No_ICUA	icu_acquired_infection_paired: NA	diabetes_mellitus: NA	abdominal_sepsis_and_controls: NA	GSM1692247	8.06669	7.71261	6.70544	4.50106	-20.3528	5.03522	5.03522
intensive-care unit patient [14_03_2013_D05_1624]	gender: female	23	pneumonia diagnoses: NA	thrombocytopenia: NA	-9999	-9999	icu_acquired_infection: NA	icu_acquired_infection_paired: NA	diabetes_mellitus: NA	abdominal_sepsis_and_controls: NA	GSM1692246	8.76783	8.18104	7.5672	4.51242	-19.299	0.156372	0.156372
intensive-care unit patient [14_03_2013_D04_2002]	gender: male	53	pneumonia diagnoses: hap	thrombocytopenia: NA	0	28	icu_acquired_infection: NA	icu_acquired_infection_paired: NA	diabetes_mellitus: DM	abdominal_sepsis_and_controls: NA	GSM1692245	7.61255	8.97795	7.09352	4.86761	-20.3205	17.8715	17.8715
intensive-care unit patient [14_03_2013_D01_1908]	gender: male	77	pneumonia diagnoses: NA	thrombocytopenia: D_normal	1	7	icu_acquired_infection: NA	icu_acquired_infection_paired: NA	diabetes_mellitus: No_DM	abdominal_sepsis_and_controls: NA	GSM1692244	7.4263	8.90893	5.9512	4.89242	-20.6931	27.3138	27.3138
intensive-care unit patient [14_03_2013_C10_2396220]	gender: male	68	pneumonia diagnoses: NA	thrombocytopenia: NA	0	28	icu_acquired_infection: NA	icu_acquired_infection_paired: NA	diabetes_mellitus: NA	abdominal_sepsis_and_controls: NA	GSM1692243	7.71539	10.3651	6.39591	6.3965	-29.3541	38.6359	38.6359
intensive-care unit patient [14_03_2013_C09_2210219]	gender: male	66	pneumonia diagnoses: NA	thrombocytopenia: C_low	0	28	icu_acquired_infection: No_ICUA	icu_acquired_infection_paired: NA	diabetes_mellitus: No_DM	abdominal_sepsis_and_controls: NA	GSM1692242	7.27615	9.29405	5.96481	6.67548	-34.1736	32.1331	32.1331
intensive-care unit patient [14_03_2013_C08_2753480]	gender: male	71	pneumonia diagnoses: no-cap	thrombocytopenia: NA	-9999	-9999	icu_acquired_infection: NA	icu_acquired_infection_paired: NA	diabetes_mellitus: NA	abdominal_sepsis_and_controls: NA	GSM1602877	8.25215	9.73584	7.0957	8.09213	-44.5123	23.5655	23.5655
intensive-care unit patient [14_03_2013_C06_2555715]	gender: male	58	pneumonia diagnoses: NA	thrombocytopenia: NA	1	16	icu_acquired_infection: No_ICUA	icu_acquired_infection_paired: NA	diabetes_mellitus: No_DM	abdominal_sepsis_and_controls: NA	GSM1692241	7.56103	10.0727	6.16295	6.87688	-33.9338	37.9573	37.9573
intensive-care unit patient [14_03_2013_C01_2647680]	gender: female	17	pneumonia diagnoses: NA	thrombocytopenia: NA	0	28	icu_acquired_infection: NA	icu_acquired_infection_paired: NA	diabetes_mellitus: NA	abdominal_sepsis_and_controls: NA	GSM1692240	7.99935	10.5909	6.88905	6.93639	-33.1617	35.8732	35.8732
intensive-care unit patient [14_03_2013_B12_2502387]	gender: male	64	pneumonia diagnoses: NA	thrombocytopenia: NA	-9999	-9999	icu_acquired_infection: NA	icu_acquired_infection_paired: NA	diabetes_mellitus: NA	abdominal_sepsis_and_controls: ctrl_GI	GSM1692239	7.71984	9.52456	6.18625	7.0005	-36.2286	30.9811	30.9811
intensive-care unit patient [14_03_2013_B11_2423113]	gender: male	75	pneumonia diagnoses: NA	thrombocytopenia: NA	0	28	icu_acquired_infection: No_ICUA	icu_acquired_infection_paired: NA	diabetes_mellitus: No_DM	abdominal_sepsis_and_controls: abdo_s	GSM1692238	7.05168	10.106	5.92454	6.75468	-32.8907	42.4689	42.4689
intensive-care unit patient [14_03_2013_B08_2290568]	gender: female	75	pneumonia diagnoses: NA	thrombocytopenia: NA	-9999	-9999	icu_acquired_infection: NA	icu_acquired_infection_paired: Event_ICUAI	diabetes_mellitus: NA	abdominal_sepsis_and_controls: NA	GSM1692237	8.14949	9.51935	6.63472	5.60947	-24.9957	25.3918	25.3918
intensive-care unit patient [14_03_2013_B06_2952545]	gender: male	81	pneumonia diagnoses: cap	thrombocytopenia: NA	0	28	icu_acquired_infection: No_ICUA	icu_acquired_infection_paired: NA	diabetes_mellitus: No_DM	abdominal_sepsis_and_controls: NA	GSM1602873	7.42538	9.69872	6.47055	6.45111	-31.3933	31.8352	31.8352
intensive-care unit patient [14_03_2013_A09_399]	gender: male	67	pneumonia diagnoses: cap	thrombocytopenia: A_very_low	0	28	icu_acquired_infection: No_ICUA	icu_acquired_infection_paired: NA	diabetes_mellitus: No_DM	abdominal_sepsis_and_controls: NA	GSM1602869	7.30357	10.2156	6.23817	7.12632	-35.6182	40.0288	40.0288
intensive-care unit patient [14_03_2013_A08_948]	gender: male	61	pneumonia diagnoses: cap	thrombocytopenia: NA	1	2	icu_acquired_infection: No_ICUA	icu_acquired_infection_paired: NA	diabetes_mellitus: No_DM	abdominal_sepsis_and_controls: NA	GSM1602868	7.5782	10.2075	6.91529	5.7107	-24.2005	33.1851	33.1851
intensive-care unit patient [14_03_2013_A07_1751]	gender: female	57	pneumonia diagnoses: NA	thrombocytopenia: NA	-9999	-9999	icu_acquired_infection: NA	icu_acquired_infection_paired: NA	diabetes_mellitus: No_DM	abdominal_sepsis_and_controls: NA	GSM1692235	5.96515	8.83968	5.11842	3.32766	-8.2941	39.6458	39.6458
intensive-care unit patient [14_03_2013_A06_2935946]	gender: male	65	pneumonia diagnoses: NA	thrombocytopenia: NA	-9999	-9999	icu_acquired_infection: NA	icu_acquired_infection_paired: NA	diabetes_mellitus: NA	abdominal_sepsis_and_controls: NA	GSM1692234	6.38349	8.16662	5.22779	4.45151	-18.9471	29.4601	29.4601
intensive-care unit patient [14_03_2013_A05_1797]	gender: male	61	pneumonia diagnoses: NA	thrombocytopenia: NA	-9999	-9999	icu_acquired_infection: NA	icu_acquired_infection_paired: NA	diabetes_mellitus: NA	abdominal_sepsis_and_controls: NA	GSM1692233	7.54601	8.89314	6.81232	4.9192	-20.9415	19.5287	19.5287
intensive-care unit patient [14_03_2013_A04_1822]	gender: female	81	pneumonia diagnoses: NA	thrombocytopenia: A_very_low	0	28	icu_acquired_infection: No_ICUA	icu_acquired_infection_paired: NA	diabetes_mellitus: No_DM	abdominal_sepsis_and_controls: NA	GSM1692232	7.81917	10.2323	6.76617	6.15707	-27.7333	33.661	33.661
intensive-care unit patient [14_03_2013_A03_2440481]	gender: female	59	pneumonia diagnoses: NA	thrombocytopenia: NA	-9999	-9999	icu_acquired_infection: NA	icu_acquired_infection_paired: NA	diabetes_mellitus: NA	abdominal_sepsis_and_controls: ctrl_GI	GSM1692231	8.04314	9.48245	7.28078	7.52815	-40.5729	20.1095	20.1095
intensive-care unit patient [14_03_2013_A01_1153]	gender: female	49	pneumonia diagnoses: NA	thrombocytopenia: NA	0	28	icu_acquired_infection: NA	icu_acquired_infection_paired: NA	diabetes_mellitus: DM	abdominal_sepsis_and_controls: NA	GSM1692230	7.22923	8.58979	6.46108	5.26434	-24.4628	20.3973	20.3973
intensive-care unit patient [13_03_2013_H10_821]	gender: male	77	pneumonia diagnoses: no-cap	thrombocytopenia: NA	-9999	-9999	icu_acquired_infection: NA	icu_acquired_infection_paired: NA	diabetes_mellitus: NA	abdominal_sepsis_and_controls: NA	GSM1602867	7.40521	9.06712	6.66461	6.42311	-32.6711	23.2856	23.2856
intensive-care unit patient [13_03_2013_H09_496]	gender: female	82	pneumonia diagnoses: NA	thrombocytopenia: NA	-9999	-9999	icu_acquired_infection: NA	icu_acquired_infection_paired: NA	diabetes_mellitus: NA	abdominal_sepsis_and_controls: NA	GSM1692229	7.52148	9.08962	6.83107	6.34509	-31.9828	21.6677	21.6677
intensive-care unit patient [13_03_2013_H08_2423724]	gender: female	83	pneumonia diagnoses: NA	thrombocytopenia: NA	0	28	icu_acquired_infection: NA	icu_acquired_infection_paired: NA	diabetes_mellitus: NA	abdominal_sepsis_and_controls: NA	GSM1692228	7.3113	9.04186	6.40378	5.91163	-28.6075	25.5552	25.5552
intensive-care unit patient [13_03_2013_H06_2809208]	gender: male	63	pneumonia diagnoses: cap	thrombocytopenia: NA	0	28	icu_acquired_infection: No_ICUA	icu_acquired_infection_paired: NA	diabetes_mellitus: No_DM	abdominal_sepsis_and_controls: NA	GSM1602866	7.65787	9.29441	6.53264	6.65727	-34.0089	25.8267	25.8267
intensive-care unit patient [13_03_2013_H05_2832620]	gender: female	62	pneumonia diagnoses: NA	thrombocytopenia: NA	0	28	icu_acquired_infection: NA	icu_acquired_infection_paired: NA	diabetes_mellitus: NA	abdominal_sepsis_and_controls: NA	GSM1692227	8.14223	9.13093	7.28815	5.72604	-26.861	15.7097	15.7097
intensive-care unit patient [13_03_2013_H02_2173]	gender: male	53	pneumonia diagnoses: no-cap	thrombocytopenia: NA	-9999	-9999	icu_acquired_infection: NA	icu_acquired_infection_paired: NA	diabetes_mellitus: NA	abdominal_sepsis_and_controls: NA	GSM1602865	7.55654	9.51292	6.58289	7.76018	-42.3945	28.2793	28.2793
intensive-care unit patient [13_03_2013_H01_1866]	gender: male	72	pneumonia diagnoses: NA	thrombocytopenia: NA	0	28	icu_acquired_infection: NA	icu_acquired_infection_paired: NA	diabetes_mellitus: No_DM	abdominal_sepsis_and_controls: NA	GSM1692226	7.26049	9.89367	5.74068	7.52787	-39.6267	40.7273	40.7273
intensive-care unit patient [13_03_2013_G12_2015183]	gender: male	55	pneumonia diagnoses: NA	thrombocytopenia: NA	0	28	icu_acquired_infection: No_ICUA	icu_acquired_infection_paired: NA	diabetes_mellitus: NA	abdominal_sepsis_and_controls: NA	GSM1692225	7.79851	9.88483	6.71022	5.5565	-23.714	30.3397	30.3397
intensive-care unit patient [13_03_2013_G11_1266]	gender: female	52	pneumonia diagnoses: NA	thrombocytopenia: NA	1	27	icu_acquired_infection: ICUA	icu_acquired_infection_paired: NA	diabetes_mellitus: No_DM	abdominal_sepsis_and_controls: NA	GSM1692224	7.63683	9.27172	6.87452	7.00994	-36.91	22.8456	22.8456
intensive-care unit patient [13_03_2013_G09_1551]	gender: male	53	pneumonia diagnoses: hap	thrombocytopenia: NA	1	14	icu_acquired_infection: ICUA	icu_acquired_infection_paired: NA	diabetes_mellitus: No_DM	abdominal_sepsis_and_controls: NA	GSM1692223	7.65378	9.95611	7.00011	6.86162	-34.0839	29.3622	29.3622
intensive-care unit patient [13_03_2013_G08_2092988]	gender: male	56	pneumonia diagnoses: NA	thrombocytopenia: NA	0	28	icu_acquired_infection: NA	icu_acquired_infection_paired: NA	diabetes_mellitus: No_DM	abdominal_sepsis_and_controls: NA	GSM1692222	7.73947	9.04185	6.76674	5.80954	-27.7647	20.7349	20.7349
intensive-care unit patient [13_03_2013_G07_2610361]	gender: female	36	pneumonia diagnoses: NA	thrombocytopenia: NA	0	28	icu_acquired_infection: No_ICUA	icu_acquired_infection_paired: NA	diabetes_mellitus: NA	abdominal_sepsis_and_controls: NA	GSM1692221	7.9273	9.53465	6.39834	5.47737	-23.903	28.4594	28.4594
intensive-care unit patient [13_03_2013_G06_2671849]	gender: male	74	pneumonia diagnoses: NA	thrombocytopenia: NA	-9999	-9999	icu_acquired_infection: No_ICUA	icu_acquired_infection_paired: NA	diabetes_mellitus: DM	abdominal_sepsis_and_controls: NA	GSM1692220	7.98293	10.2182	6.41496	6.87207	-33.5299	35.7002	35.7002
intensive-care unit patient [13_03_2013_G03_2401944]	gender: male	74	pneumonia diagnoses: NA	thrombocytopenia: NA	-9999	-9999	icu_acquired_infection: NA	icu_acquired_infection_paired: NA	diabetes_mellitus: NA	abdominal_sepsis_and_controls: ctrl_GI	GSM1692219	7.41364	9.61542	6.40108	7.4103	-39.3332	31.5299	31.5299
intensive-care unit patient [13_03_2013_G02_933]	gender: female	73	pneumonia diagnoses: NA	thrombocytopenia: NA	-9999	-9999	icu_acquired_infection: NA	icu_acquired_infection_paired: NA	diabetes_mellitus: NA	abdominal_sepsis_and_controls: NA	GSM1692218	7.57176	9.39581	6.78727	6.68124	-33.9649	25.225	25.225
intensive-care unit patient [13_03_2013_G01_1251]	gender: female	32	pneumonia diagnoses: NA	thrombocytopenia: NA	0	28	icu_acquired_infection: NA	icu_acquired_infection_paired: NA	diabetes_mellitus: No_DM	abdominal_sepsis_and_controls: NA	GSM1692217	7.93424	10.2876	6.89359	7.10557	-35.2516	32.7351	32.7351
intensive-care unit patient [13_03_2013_F11_2862824]	gender: female	72	pneumonia diagnoses: cap	thrombocytopenia: D_normal	1	1	icu_acquired_infection: NA	icu_acquired_infection_paired: NA	diabetes_mellitus: DM	abdominal_sepsis_and_controls: NA	GSM1602863	8.04939	10.3188	7.20616	7.4098	-37.6275	30.0151	30.0151
intensive-care unit patient [13_03_2013_F10_2805753]	gender: male	48	pneumonia diagnoses: hap	thrombocytopenia: D_normal	0	28	icu_acquired_infection: ICUA	icu_acquired_infection_paired: NA	diabetes_mellitus: No_DM	abdominal_sepsis_and_controls: NA	GSM1692216	8.19772	9.17309	7.12157	5.84082	-27.6846	17.3155	17.3155
intensive-care unit patient [13_03_2013_F07_2939065]	gender: male	69	pneumonia diagnoses: NA	thrombocytopenia: NA	-9999	-9999	icu_acquired_infection: NA	icu_acquired_infection_paired: NA	diabetes_mellitus: NA	abdominal_sepsis_and_controls: NA	GSM1692215	7.9853	9.99899	6.94704	7.81783	-41.6843	28.8618	28.8618
intensive-care unit patient [13_03_2013_F06_290]	gender: male	61	pneumonia diagnoses: NA	thrombocytopenia: NA	1	7	icu_acquired_infection: No_ICUA	icu_acquired_infection_paired: NA	diabetes_mellitus: NA	abdominal_sepsis_and_controls: NA	GSM1692214	7.66879	8.9807	6.67176	5.58361	-26.0899	21.1385	21.1385
intensive-care unit patient [13_03_2013_F04_2873858]	gender: female	43	pneumonia diagnoses: NA	thrombocytopenia: NA	0	28	icu_acquired_infection: NA	icu_acquired_infection_paired: NA	diabetes_mellitus: No_DM	abdominal_sepsis_and_controls: NA	GSM1692213	7.00135	9.54725	6.00604	7.19529	-37.7784	35.7872	35.7872
intensive-care unit patient [13_03_2013_F03_427]	gender: female	76	pneumonia diagnoses: NA	thrombocytopenia: C_low	0	28	icu_acquired_infection: No_ICUA	icu_acquired_infection_paired: NA	diabetes_mellitus: No_DM	abdominal_sepsis_and_controls: NA	GSM1692212	7.87837	10.6293	6.61599	6.59182	-30.2947	39.0688	39.0688
intensive-care unit patient [13_03_2013_F02_2716785]	gender: female	75	pneumonia diagnoses: NA	thrombocytopenia: NA	1	12	icu_acquired_infection: No_ICUA	icu_acquired_infection_paired: NA	diabetes_mellitus: No_DM	abdominal_sepsis_and_controls: abdo_s	GSM1692211	7.77107	9.94731	6.73348	7.61574	-40.1857	30.9612	30.9612
intensive-care unit patient [13_03_2013_E12_2180867]	gender: female	59	pneumonia diagnoses: NA	thrombocytopenia: NA	-9999	-9999	icu_acquired_infection: NA	icu_acquired_infection_paired: NA	diabetes_mellitus: NA	abdominal_sepsis_and_controls: NA	GSM1692210	8.62518	8.13357	7.5283	4.2745	-17.4981	0.557351	0.557351
intensive-care unit patient [13_03_2013_E10_2152430]	gender: male	78	pneumonia diagnoses: NA	thrombocytopenia: NA	1	6	icu_acquired_infection: No_ICUA	icu_acquired_infection_paired: ADMIS_NO_ICUAI	diabetes_mellitus: No_DM	abdominal_sepsis_and_controls: NA	GSM1692209	7.36928	8.93647	6.85223	4.43579	-16.9449	20.4371	20.4371
intensive-care unit patient [13_03_2013_E09_2841476]	gender: male	56	pneumonia diagnoses: NA	thrombocytopenia: NA	-9999	-9999	icu_acquired_infection: NA	icu_acquired_infection_paired: NA	diabetes_mellitus: NA	abdominal_sepsis_and_controls: NA	GSM1692208	6.84275	9.81438	5.92498	6.68329	-33.0177	40.1086	40.1086
intensive-care unit patient [13_03_2013_E07_2260580]	gender: female	41	pneumonia diagnoses: NA	thrombocytopenia: NA	0	28	icu_acquired_infection: NA	icu_acquired_infection_paired: NA	diabetes_mellitus: DM	abdominal_sepsis_and_controls: NA	GSM1692207	6.73211	9.81725	5.80454	6.58068	-32.1877	41.6057	41.6057
intensive-care unit patient [13_03_2013_E06_2158239]	gender: male	59	pneumonia diagnoses: NA	thrombocytopenia: NA	0	28	icu_acquired_infection: NA	icu_acquired_infection_paired: NA	diabetes_mellitus: NA	abdominal_sepsis_and_controls: NA	GSM1692206	7.68826	9.20533	6.12571	6.00622	-28.9652	28.0587	28.0587
intensive-care unit patient [13_03_2013_E04_2784251]	gender: male	61	pneumonia diagnoses: NA	thrombocytopenia: NA	1	23	icu_acquired_infection: ICUA	icu_acquired_infection_paired: NA	diabetes_mellitus: No_DM	abdominal_sepsis_and_controls: NA	GSM1692205	7.01601	8.50222	5.79151	3.66318	-11.7584	25.8513	25.8513
intensive-care unit patient [13_03_2013_E02_2855460]	gender: male	72	pneumonia diagnoses: hap	thrombocytopenia: NA	0	28	icu_acquired_infection: No_ICUA	icu_acquired_infection_paired: NA	diabetes_mellitus: No_DM	abdominal_sepsis_and_controls: NA	GSM1692204	8.1419	9.48899	6.41382	6.41821	-31.5952	26.9068	26.9068
intensive-care unit patient [13_03_2013_E01_2727912]	gender: female	51	pneumonia diagnoses: hap	thrombocytopenia: NA	0	28	icu_acquired_infection: No_ICUA	icu_acquired_infection_paired: NA	diabetes_mellitus: No_DM	abdominal_sepsis_and_controls: NA	GSM1692203	8.01048	9.79162	6.87013	6.32703	-30.145	27.0781	27.0781
intensive-care unit patient [13_03_2013_D12_2799039]	gender: male	55	pneumonia diagnoses: NA	thrombocytopenia: B_medium_low	0	28	icu_acquired_infection: NA	icu_acquired_infection_paired: NA	diabetes_mellitus: NA	abdominal_sepsis_and_controls: NA	GSM1692202	8.13318	9.51093	6.87208	5.05299	-20.5253	23.4111	23.4111
intensive-care unit patient [13_03_2013_D11_2441106]	gender: female	66	pneumonia diagnoses: NA	thrombocytopenia: NA	0	28	icu_acquired_infection: No_ICUA	icu_acquired_infection_paired: NA	diabetes_mellitus: DM	abdominal_sepsis_and_controls: abdo_s	GSM1692201	7.55667	10.0233	5.46896	6.78275	-33.2917	43.1466	43.1466
intensive-care unit patient [13_03_2013_D10_2755346]	gender: male	38	pneumonia diagnoses: NA	thrombocytopenia: NA	-9999	-9999	icu_acquired_infection: NA	icu_acquired_infection_paired: NA	diabetes_mellitus: NA	abdominal_sepsis_and_controls: NA	GSM1692200	7.62868	9.90426	6.35106	6.4094	-30.5587	34.2417	34.2417
intensive-care unit patient [13_03_2013_D08_2151524]	gender: male	62	pneumonia diagnoses: cap	thrombocytopenia: NA	0	28	icu_acquired_infection: No_ICUA	icu_acquired_infection_paired: NA	diabetes_mellitus: No_DM	abdominal_sepsis_and_controls: NA	GSM1602861	7.66889	9.59562	6.72446	6.25479	-30.0435	27.554	27.554
intensive-care unit patient [13_03_2013_D05_2061687]	gender: female	71	pneumonia diagnoses: hap	thrombocytopenia: NA	0	28	icu_acquired_infection: No_ICUA	icu_acquired_infection_paired: NA	diabetes_mellitus: No_DM	abdominal_sepsis_and_controls: NA	GSM1692199	7.99534	9.53057	6.57729	4.95659	-19.7067	26.6484	26.6484
intensive-care unit patient [13_03_2013_D03_2528458]	gender: male	54	pneumonia diagnoses: NA	thrombocytopenia: NA	0	28	icu_acquired_infection: No_ICUA	icu_acquired_infection_paired: NA	diabetes_mellitus: No_DM	abdominal_sepsis_and_controls: abdo_s	GSM1692198	7.55338	10.5051	6.39476	7.16829	-35.257	40.8963	40.8963
intensive-care unit patient [13_03_2013_D02_2041720]	gender: male	60	pneumonia diagnoses: NA	thrombocytopenia: NA	0	28	icu_acquired_infection: NA	icu_acquired_infection_paired: NA	diabetes_mellitus: NA	abdominal_sepsis_and_controls: NA	GSM1692197	8.48858	8.73719	7.74977	4.82313	-20.4956	6.0395	6.0395
intensive-care unit patient [13_03_2013_D01_2465607]	gender: male	77	pneumonia diagnoses: NA	thrombocytopenia: NA	0	28	icu_acquired_infection: No_ICUA	icu_acquired_infection_paired: NA	diabetes_mellitus: No_DM	abdominal_sepsis_and_controls: NA	GSM1692196	8.00173	10.4906	6.75888	7.27448	-36.1286	35.8196	35.8196
intensive-care unit patient [13_03_2013_C11_2931020]	gender: male	74	pneumonia diagnoses: NA	thrombocytopenia: NA	-9999	-9999	icu_acquired_infection: NA	icu_acquired_infection_paired: NA	diabetes_mellitus: NA	abdominal_sepsis_and_controls: ctrl_GI	GSM1692195	7.49596	9.68735	6.22373	7.36629	-38.8033	33.4416	33.4416
intensive-care unit patient [13_03_2013_C10_2886199]	gender: male	69	pneumonia diagnoses: cap	thrombocytopenia: NA	0	28	icu_acquired_infection: No_ICUA	icu_acquired_infection_paired: NA	diabetes_mellitus: No_DM	abdominal_sepsis_and_controls: NA	GSM1602860	7.45094	8.5933	6.46132	6.60876	-35.2947	19.4876	19.4876
intensive-care unit patient [13_03_2013_C09_304]	gender: female	70	pneumonia diagnoses: NA	thrombocytopenia: NA	-9999	-9999	icu_acquired_infection: NA	icu_acquired_infection_paired: NA	diabetes_mellitus: NA	abdominal_sepsis_and_controls: NA	GSM1692194	7.34201	8.81145	6.24662	6.27977	-32.1254	24.1527	24.1527
intensive-care unit patient [13_03_2013_C08_357]	gender: male	71	pneumonia diagnoses: NA	thrombocytopenia: NA	0	28	icu_acquired_infection: No_ICUA	icu_acquired_infection_paired: NA	diabetes_mellitus: NA	abdominal_sepsis_and_controls: NA	GSM1692193	7.73609	9.46128	6.83131	5.87201	-27.2709	24.8897	24.8897
intensive-care unit patient [13_03_2013_C06_474]	gender: female	47	pneumonia diagnoses: hap	thrombocytopenia: NA	0	28	icu_acquired_infection: No_ICUA	icu_acquired_infection_paired: NA	diabetes_mellitus: No_DM	abdominal_sepsis_and_controls: NA	GSM1692192	7.55326	10.4349	6.75778	6.87437	-33.0519	37.123	37.123
intensive-care unit patient [13_03_2013_C03_732]	gender: male	68	pneumonia diagnoses: cap	thrombocytopenia: NA	0	28	icu_acquired_infection: NA	icu_acquired_infection_paired: NA	diabetes_mellitus: No_DM	abdominal_sepsis_and_controls: NA	GSM1602859	8.01336	10.0373	7.11087	7.03927	-35.3085	27.8182	27.8182
intensive-care unit patient [13_03_2013_C01_816]	gender: female	74	pneumonia diagnoses: NA	thrombocytopenia: NA	0	28	icu_acquired_infection: No_ICUA	icu_acquired_infection_paired: NA	diabetes_mellitus: NA	abdominal_sepsis_and_controls: NA	GSM1692191	8.01871	10.4443	6.98378	6.92369	-33.4069	33.3776	33.3776
intensive-care unit patient [13_03_2013_B12_834]	gender: female	59	pneumonia diagnoses: NA	thrombocytopenia: NA	1	3	icu_acquired_infection: No_ICUA	icu_acquired_infection_paired: NA	diabetes_mellitus: No_DM	abdominal_sepsis_and_controls: NA	GSM1692190	7.55276	10.1669	6.71961	5.59581	-23.3709	34.4545	34.4545
intensive-care unit patient [13_03_2013_B11_880]	gender: female	57	pneumonia diagnoses: NA	thrombocytopenia: NA	-9999	-9999	icu_acquired_infection: NA	icu_acquired_infection_paired: NA	diabetes_mellitus: NA	abdominal_sepsis_and_controls: NA	GSM1692189	8.04033	9.3508	7.06975	5.75669	-26.5897	20.3944	20.3944
intensive-care unit patient [13_03_2013_B06_1481]	gender: male	25	pneumonia diagnoses: NA	thrombocytopenia: NA	0	28	icu_acquired_infection: NA	icu_acquired_infection_paired: NA	diabetes_mellitus: NA	abdominal_sepsis_and_controls: NA	GSM1692188	7.19068	7.65463	6.29814	3.76709	-14.6061	11.4871	11.4871
intensive-care unit patient [13_03_2013_B04_1611]	gender: female	83	pneumonia diagnoses: NA	thrombocytopenia: A_very_low	0	28	icu_acquired_infection: NA	icu_acquired_infection_paired: NA	diabetes_mellitus: No_DM	abdominal_sepsis_and_controls: NA	GSM1692187	8.025	9.71476	7.22195	5.94229	-27.2223	23.2598	23.2598
intensive-care unit patient [13_03_2013_B02_2003]	gender: male	57	pneumonia diagnoses: NA	thrombocytopenia: NA	1	2	icu_acquired_infection: No_ICUA	icu_acquired_infection_paired: NA	diabetes_mellitus: NA	abdominal_sepsis_and_controls: NA	GSM1692186	8.18052	10.177	7.0117	7.31388	-37.1849	29.4785	29.4785
intensive-care unit patient [13_03_2013_B01_2232]	gender: female	89	pneumonia diagnoses: NA	thrombocytopenia: NA	-9999	-9999	icu_acquired_infection: NA	icu_acquired_infection_paired: NA	diabetes_mellitus: NA	abdominal_sepsis_and_controls: NA	GSM1692185	7.98638	9.55469	6.92622	6.40173	-31.3127	24.0793	24.0793
intensive-care unit patient [13_03_2013_A12_2473497]	gender: female	70	pneumonia diagnoses: NA	thrombocytopenia: NA	1	1	icu_acquired_infection: NA	icu_acquired_infection_paired: NA	diabetes_mellitus: No_DM	abdominal_sepsis_and_controls: NA	GSM1692184	7.68297	10.7607	6.06938	7.4324	-36.7747	45.8724	45.8724
intensive-care unit patient [13_03_2013_A11_2464900]	gender: male	76	pneumonia diagnoses: NA	thrombocytopenia: NA	-9999	-9999	icu_acquired_infection: NA	icu_acquired_infection_paired: NA	diabetes_mellitus: NA	abdominal_sepsis_and_controls: NA	GSM1692183	8.05177	9.49193	6.83217	5.18025	-21.6012	23.8761	23.8761
intensive-care unit patient [13_03_2013_A09_2578388]	gender: female	88	pneumonia diagnoses: NA	thrombocytopenia: NA	1	3	icu_acquired_infection: No_ICUA	icu_acquired_infection_paired: NA	diabetes_mellitus: DM	abdominal_sepsis_and_controls: NA	GSM1692182	8.36151	10.1695	7.29782	5.97697	-26.4053	26.2632	26.2632
intensive-care unit patient [13_03_2013_A06_2577185]	gender: male	71	pneumonia diagnoses: hap	thrombocytopenia: NA	0	28	icu_acquired_infection: NA	icu_acquired_infection_paired: NA	diabetes_mellitus: No_DM	abdominal_sepsis_and_controls: NA	GSM1692181	6.98477	9.54912	5.84381	6.93851	-35.7023	37.2161	37.2161
intensive-care unit patient [13_03_2013_A05_2311555]	gender: male	53	pneumonia diagnoses: cap	thrombocytopenia: D_normal	1	15	icu_acquired_infection: ICUA	icu_acquired_infection_paired: Admis_ICUAI	diabetes_mellitus: No_DM	abdominal_sepsis_and_controls: NA	GSM1602858	7.13002	10.3978	6.43483	7.21916	-35.9415	41.1789	41.1789
intensive-care unit patient [13_02_2013_H12_2479926]	gender: female	79	pneumonia diagnoses: NA	thrombocytopenia: NA	-9999	-9999	icu_acquired_infection: NA	icu_acquired_infection_paired: NA	diabetes_mellitus: NA	abdominal_sepsis_and_controls: NA	GSM1692180	7.70911	9.74657	6.16715	6.51118	-31.7518	33.6576	33.6576
intensive-care unit patient [13_02_2013_H11_956]	gender: male	75	pneumonia diagnoses: NA	thrombocytopenia: NA	-9999	-9999	icu_acquired_infection: NA	icu_acquired_infection_paired: NA	diabetes_mellitus: NA	abdominal_sepsis_and_controls: NA	GSM1692179	7.63713	9.07096	6.69055	6.29829	-31.6443	22.1243	22.1243
intensive-care unit patient [13_02_2013_H10_394]	gender: female	91	pneumonia diagnoses: NA	thrombocytopenia: NA	-9999	-9999	icu_acquired_infection: NA	icu_acquired_infection_paired: NA	diabetes_mellitus: NA	abdominal_sepsis_and_controls: NA	GSM1692178	7.61353	9.80313	7.127	6.50511	-31.5724	26.7839	26.7839
intensive-care unit patient [13_02_2013_H09_175]	gender: female	70	pneumonia diagnoses: hap	thrombocytopenia: NA	-9999	-9999	icu_acquired_infection: No_ICUA	icu_acquired_infection_paired: NA	diabetes_mellitus: No_DM	abdominal_sepsis_and_controls: NA	GSM1692177	7.1306	9.94993	6.03679	6.94525	-34.7966	39.4679	39.4679
intensive-care unit patient [13_02_2013_H08_2329914]	gender: female	42	pneumonia diagnoses: NA	thrombocytopenia: NA	-9999	-9999	icu_acquired_infection: NA	icu_acquired_infection_paired: NA	diabetes_mellitus: NA	abdominal_sepsis_and_controls: ctrl_GI	GSM1692176	8.18882	8.13625	7.05807	5.00811	-23.4316	6.32645	6.32645
intensive-care unit patient [13_02_2013_H07_1901]	gender: male	77	pneumonia diagnoses: NA	thrombocytopenia: NA	1	4	icu_acquired_infection: NA	icu_acquired_infection_paired: NA	diabetes_mellitus: NA	abdominal_sepsis_and_controls: NA	GSM1692175	7.93262	9.25264	6.54275	5.28062	-22.9859	24.1048	24.1048
intensive-care unit patient [13_02_2013_H06_638]	gender: male	63	pneumonia diagnoses: NA	thrombocytopenia: D_normal	0	28	icu_acquired_infection: ICUA	icu_acquired_infection_paired: NA	diabetes_mellitus: No_DM	abdominal_sepsis_and_controls: NA	GSM1692174	6.90763	9.80302	6.11847	7.98085	-43.5138	38.1101	38.1101
intensive-care unit patient [13_02_2013_H03_1249]	gender: male	53	pneumonia diagnoses: NA	thrombocytopenia: NA	-9999	-9999	icu_acquired_infection: ICUA	icu_acquired_infection_paired: NA	diabetes_mellitus: NA	abdominal_sepsis_and_controls: NA	GSM1692173	7.74191	9.1771	7.06649	7.03021	-37.2941	19.7604	19.7604
intensive-care unit patient [13_02_2013_G12_2004]	gender: female	84	pneumonia diagnoses: hap	thrombocytopenia: NA	0	28	icu_acquired_infection: NA	icu_acquired_infection_paired: NA	diabetes_mellitus: DM	abdominal_sepsis_and_controls: NA	GSM1692172	7.4949	8.86285	7.31444	4.9532	-21.2902	15.2706	15.2706
intensive-care unit patient [13_02_2013_G10_2537801]	gender: male	82	pneumonia diagnoses: NA	thrombocytopenia: NA	-9999	-9999	icu_acquired_infection: ICUA	icu_acquired_infection_paired: Admis_ICUAI	diabetes_mellitus: No_DM	abdominal_sepsis_and_controls: NA	GSM1692171	8.14327	10.4781	6.56086	7.07304	-34.5264	36.7082	36.7082
intensive-care unit patient [13_02_2013_G08_2014]	gender: male	70	pneumonia diagnoses: NA	thrombocytopenia: NA	1	7	icu_acquired_infection: No_ICUA	icu_acquired_infection_paired: ADMIS_NO_ICUAI	diabetes_mellitus: DM	abdominal_sepsis_and_controls: NA	GSM1692170	6.83019	9.73693	6.17719	7.04131	-36.0919	37.2204	37.2204
intensive-care unit patient [13_02_2013_G05_2197127]	gender: male	62	pneumonia diagnoses: hap	thrombocytopenia: NA	1	12	icu_acquired_infection: No_ICUA	icu_acquired_infection_paired: NA	diabetes_mellitus: No_DM	abdominal_sepsis_and_controls: NA	GSM1692169	7.76943	9.86443	6.77883	6.49027	-31.2999	29.671	29.671
intensive-care unit patient [13_02_2013_G04_299]	gender: female	43	pneumonia diagnoses: NA	thrombocytopenia: NA	0	28	icu_acquired_infection: No_ICUA	icu_acquired_infection_paired: NA	diabetes_mellitus: NA	abdominal_sepsis_and_controls: NA	GSM1692168	8.03545	8.51822	6.51069	4.87233	-21.4338	15.7484	15.7484
intensive-care unit patient [13_02_2013_G01_1192]	gender: male	81	pneumonia diagnoses: hap	thrombocytopenia: C_low	0	28	icu_acquired_infection: No_ICUA	icu_acquired_infection_paired: NA	diabetes_mellitus: No_DM	abdominal_sepsis_and_controls: NA	GSM1692167	8.09029	9.48004	7.1935	6.69822	-33.8786	20.6008	20.6008
intensive-care unit patient [13_02_2013_F12_2246]	gender: female	86	pneumonia diagnoses: cap	thrombocytopenia: NA	0	28	icu_acquired_infection: No_ICUA	icu_acquired_infection_paired: NA	diabetes_mellitus: DM	abdominal_sepsis_and_controls: NA	GSM1602857	7.22496	8.72963	6.30855	5.23791	-23.9169	23.2306	23.2306
intensive-care unit patient [13_02_2013_F10_2284122]	gender: male	40	pneumonia diagnoses: NA	thrombocytopenia: NA	0	28	icu_acquired_infection: No_ICUA	icu_acquired_infection_paired: NA	diabetes_mellitus: No_DM	abdominal_sepsis_and_controls: abdo_s	GSM1692166	6.73798	10.6671	6.07742	6.20791	-27.1569	48.7987	48.7987
intensive-care unit patient [13_02_2013_F09_554]	gender: male	78	pneumonia diagnoses: hap	thrombocytopenia: D_normal	0	28	icu_acquired_infection: No_ICUA	icu_acquired_infection_paired: NA	diabetes_mellitus: DM	abdominal_sepsis_and_controls: NA	GSM1692165	7.50108	8.54499	6.57877	5.38983	-25.5701	17.7672	17.7672
intensive-care unit patient [13_02_2013_F07_1967]	gender: male	62	pneumonia diagnoses: NA	thrombocytopenia: NA	-9999	-9999	icu_acquired_infection: NA	icu_acquired_infection_paired: NA	diabetes_mellitus: NA	abdominal_sepsis_and_controls: NA	GSM1692164	7.42169	9.17096	6.83341	6.7176	-34.7999	22.9807	22.9807
intensive-care unit patient [13_02_2013_F06_1988]	gender: male	63	pneumonia diagnoses: cap	thrombocytopenia: NA	0	28	icu_acquired_infection: No_ICUA	icu_acquired_infection_paired: ADMIS_NO_ICUAI	diabetes_mellitus: DM	abdominal_sepsis_and_controls: NA	GSM1602856	7.47762	9.91669	6.37327	6.26592	-29.3778	34.8422	34.8422
intensive-care unit patient [13_02_2013_F04_2286989]	gender: female	72	pneumonia diagnoses: NA	thrombocytopenia: NA	1	18	icu_acquired_infection: NA	icu_acquired_infection_paired: NA	diabetes_mellitus: NA	abdominal_sepsis_and_controls: NA	GSM1692163	7.57789	8.56994	6.67033	5.27826	-24.6069	16.9625	16.9625
intensive-care unit patient [13_02_2013_F02_2080847]	gender: female	69	pneumonia diagnoses: NA	thrombocytopenia: B_medium_low	0	28	icu_acquired_infection: NA	icu_acquired_infection_paired: NA	diabetes_mellitus: NA	abdominal_sepsis_and_controls: NA	GSM1692162	7.20952	9.30889	5.94676	5.19789	-22.2163	32.7316	32.7316
intensive-care unit patient [13_02_2013_F01_2033946]	gender: male	46	pneumonia diagnoses: NA	thrombocytopenia: NA	-9999	-9999	icu_acquired_infection: NA	icu_acquired_infection_paired: NA	diabetes_mellitus: NA	abdominal_sepsis_and_controls: NA	GSM1692161	7.64701	8.88416	6.76437	4.38175	-16.6209	19.3926	19.3926
intensive-care unit patient [13_02_2013_E12_1388]	gender: male	48	pneumonia diagnoses: NA	thrombocytopenia: NA	1	2	icu_acquired_infection: NA	icu_acquired_infection_paired: NA	diabetes_mellitus: No_DM	abdominal_sepsis_and_controls: abdo_s	GSM1692160	6.55152	8.6377	4.88628	4.11451	-15.0991	36.8055	36.8055
intensive-care unit patient [13_02_2013_E09_2276373]	gender: female	93	pneumonia diagnoses: NA	thrombocytopenia: NA	-9999	-9999	icu_acquired_infection: NA	icu_acquired_infection_paired: NA	diabetes_mellitus: NA	abdominal_sepsis_and_controls: NA	GSM1692159	7.45819	9.07861	6.20607	3.82741	-11.6928	26.967	26.967
intensive-care unit patient [13_02_2013_E07_262]	gender: male	36	pneumonia diagnoses: NA	thrombocytopenia: D_normal	0	28	icu_acquired_infection: No_ICUA	icu_acquired_infection_paired: NA	diabetes_mellitus: No_DM	abdominal_sepsis_and_controls: NA	GSM1692158	7.37712	9.27625	6.42103	5.60344	-25.5596	27.743	27.743
intensive-care unit patient [13_02_2013_E04_882]	gender: male	47	pneumonia diagnoses: cap	thrombocytopenia: A_very_low	0	28	icu_acquired_infection: ICUA	icu_acquired_infection_paired: Admis_ICUAI	diabetes_mellitus: No_DM	abdominal_sepsis_and_controls: NA	GSM1602855	7.86928	10.4583	6.72869	6.25232	-27.962	36.2741	36.2741
intensive-care unit patient [13_02_2013_E03_2469217]	gender: male	55	pneumonia diagnoses: hap	thrombocytopenia: NA	0	28	icu_acquired_infection: No_ICUA	icu_acquired_infection_paired: NA	diabetes_mellitus: No_DM	abdominal_sepsis_and_controls: NA	GSM1692157	7.19898	9.93202	6.17662	7.17752	-36.7107	37.8236	37.8236
intensive-care unit patient [13_02_2013_D09_2712753]	gender: female	68	pneumonia diagnoses: NA	thrombocytopenia: NA	0	28	icu_acquired_infection: No_ICUA	icu_acquired_infection_paired: NA	diabetes_mellitus: DM	abdominal_sepsis_and_controls: NA	GSM1692156	7.96836	9.78697	6.85706	7.4875	-39.5236	27.3139	27.3139
intensive-care unit patient [13_02_2013_D08_1850]	gender: female	48	pneumonia diagnoses: no-cap	thrombocytopenia: NA	-9999	-9999	icu_acquired_infection: NA	icu_acquired_infection_paired: NA	diabetes_mellitus: NA	abdominal_sepsis_and_controls: NA	GSM1602854	7.69674	10.479	6.82377	8.42798	-45.4791	36.4573	36.4573
intensive-care unit patient [13_02_2013_D07_2685636]	gender: male	77	pneumonia diagnoses: NA	thrombocytopenia: NA	-9999	-9999	icu_acquired_infection: NA	icu_acquired_infection_paired: NA	diabetes_mellitus: NA	abdominal_sepsis_and_controls: ctrl_GI	GSM1692155	7.49572	10.0067	5.95136	7.24547	-37.0683	39.2453	39.2453
intensive-care unit patient [13_02_2013_D04_1106]	gender: female	80	pneumonia diagnoses: NA	thrombocytopenia: NA	-9999	-9999	icu_acquired_infection: NA	icu_acquired_infection_paired: NA	diabetes_mellitus: NA	abdominal_sepsis_and_controls: NA	GSM1692154	7.50844	9.02382	6.21282	5.75639	-27.3888	26.0865	26.0865
intensive-care unit patient [13_02_2013_D03_2245555]	gender: male	69	pneumonia diagnoses: NA	thrombocytopenia: NA	0	28	icu_acquired_infection: NA	icu_acquired_infection_paired: NA	diabetes_mellitus: NA	abdominal_sepsis_and_controls: NA	GSM1692153	7.1752	9.33498	6.37348	6.05226	-29.0509	29.6515	29.6515
intensive-care unit patient [13_02_2013_D02_2452268]	gender: male	67	pneumonia diagnoses: NA	thrombocytopenia: NA	-9999	-9999	icu_acquired_infection: NA	icu_acquired_infection_paired: NA	diabetes_mellitus: NA	abdominal_sepsis_and_controls: NA	GSM1692152	7.61012	8.73521	6.49736	4.42731	-17.3446	20.0918	20.0918
intensive-care unit patient [13_02_2013_D01_2139889]	gender: female	56	pneumonia diagnoses: NA	thrombocytopenia: NA	1	15	icu_acquired_infection: ICUA	icu_acquired_infection_paired: NA	diabetes_mellitus: NA	abdominal_sepsis_and_controls: NA	GSM1692151	7.97184	8.54572	6.52093	5.73183	-28.3077	16.242	16.242
intensive-care unit patient [13_02_2013_C12_338]	gender: female	72	pneumonia diagnoses: cap	thrombocytopenia: NA	0	28	icu_acquired_infection: No_ICUA	icu_acquired_infection_paired: NA	diabetes_mellitus: DM	abdominal_sepsis_and_controls: NA	GSM1602853	7.82421	9.3366	7.30537	5.91738	-27.9299	19.2169	19.2169
intensive-care unit patient [13_02_2013_C11_2254575]	gender: female	64	pneumonia diagnoses: NA	thrombocytopenia: NA	-9999	-9999	icu_acquired_infection: NA	icu_acquired_infection_paired: NA	diabetes_mellitus: NA	abdominal_sepsis_and_controls: ctrl_GI	GSM1692150	8.00258	9.593	7.20138	5.95472	-27.6133	22.1687	22.1687
intensive-care unit patient [13_02_2013_C10_396]	gender: male	80	pneumonia diagnoses: NA	thrombocytopenia: NA	1	28	icu_acquired_infection: ICUA	icu_acquired_infection_paired: Admis_ICUAI	diabetes_mellitus: NA	abdominal_sepsis_and_controls: NA	GSM1692149	8.04088	8.44038	7.17492	4.73338	-20.4973	9.38307	9.38307
intensive-care unit patient [13_02_2013_C06_2245]	gender: male	75	pneumonia diagnoses: NA	thrombocytopenia: NA	1	10	icu_acquired_infection: No_ICUA	icu_acquired_infection_paired: NA	diabetes_mellitus: NA	abdominal_sepsis_and_controls: NA	GSM1692148	8.14996	9.97366	6.53345	6.62612	-32.1196	31.2856	31.2856
intensive-care unit patient [13_02_2013_C03_1246]	gender: male	65	pneumonia diagnoses: NA	thrombocytopenia: NA	-9999	-9999	icu_acquired_infection: NA	icu_acquired_infection_paired: NA	diabetes_mellitus: NA	abdominal_sepsis_and_controls: ctrl_GI	GSM1692147	7.25233	9.74804	6.45162	6.70323	-33.3184	33.2796	33.2796
intensive-care unit patient [13_02_2013_B12_1906]	gender: female	71	pneumonia diagnoses: NA	thrombocytopenia: NA	1	3	icu_acquired_infection: No_ICUA	icu_acquired_infection_paired: NA	diabetes_mellitus: No_DM	abdominal_sepsis_and_controls: NA	GSM1692146	7.49557	10.7763	6.89743	7.80859	-39.7816	40.0217	40.0217
intensive-care unit patient [13_02_2013_B11_1738]	gender: female	30	pneumonia diagnoses: NA	thrombocytopenia: NA	0	28	icu_acquired_infection: NA	icu_acquired_infection_paired: NA	diabetes_mellitus: No_DM	abdominal_sepsis_and_controls: NA	GSM1692145	7.07225	9.65379	6.41424	6.43585	-31.3927	33.3068	33.3068
intensive-care unit patient [13_02_2013_B10_1521]	gender: female	26	pneumonia diagnoses: cap	thrombocytopenia: A_very_low	0	28	icu_acquired_infection: ICUA	icu_acquired_infection_paired: Admis_ICUAI	diabetes_mellitus: No_DM	abdominal_sepsis_and_controls: NA	GSM1602852	7.75659	9.24453	6.46405	6.20414	-30.4662	25.4148	25.4148
intensive-care unit patient [13_02_2013_B09_1474]	gender: male	67	pneumonia diagnoses: NA	thrombocytopenia: NA	1	4	icu_acquired_infection: NA	icu_acquired_infection_paired: NA	diabetes_mellitus: NA	abdominal_sepsis_and_controls: NA	GSM1692144	7.8293	9.57716	7.00661	5.16827	-21.3116	24.3375	24.3375
intensive-care unit patient [13_02_2013_B08_2540647]	gender: female	77	pneumonia diagnoses: NA	thrombocytopenia: NA	0	28	icu_acquired_infection: No_ICUA	icu_acquired_infection_paired: NA	diabetes_mellitus: No_DM	abdominal_sepsis_and_controls: NA	GSM1692143	7.58884	10.232	6.52252	5.98746	-26.3754	36.6491	36.6491
intensive-care unit patient [13_02_2013_B07_2392914]	gender: male	76	pneumonia diagnoses: hap	thrombocytopenia: NA	0	28	icu_acquired_infection: NA	icu_acquired_infection_paired: NA	diabetes_mellitus: No_DM	abdominal_sepsis_and_controls: NA	GSM1692142	7.01717	8.41677	5.8263	4.02159	-14.8543	24.6076	24.6076
intensive-care unit patient [13_02_2013_B06_2262695]	gender: female	85	pneumonia diagnoses: cap	thrombocytopenia: NA	1	14	icu_acquired_infection: ICUA	icu_acquired_infection_paired: NA	diabetes_mellitus: No_DM	abdominal_sepsis_and_controls: NA	GSM1602851	6.82376	9.2306	5.90715	4.50094	-16.7949	33.8331	33.8331
intensive-care unit patient [13_02_2013_B05_2518579]	gender: female	65	pneumonia diagnoses: NA	thrombocytopenia: NA	0	28	icu_acquired_infection: NA	icu_acquired_infection_paired: NA	diabetes_mellitus: No_DM	abdominal_sepsis_and_controls: NA	GSM1692141	7.64618	10.5782	6.86224	6.99938	-33.7157	37.4617	37.4617
intensive-care unit patient [13_02_2013_B03_2774321]	gender: male	71	pneumonia diagnoses: NA	thrombocytopenia: NA	0	28	icu_acquired_infection: No_ICUA	icu_acquired_infection_paired: NA	diabetes_mellitus: No_DM	abdominal_sepsis_and_controls: NA	GSM1692140	7.42178	10.3764	5.90362	7.44257	-37.7825	44.0734	44.0734
intensive-care unit patient [13_02_2013_A11_2440861]	gender: female	49	pneumonia diagnoses: NA	thrombocytopenia: A_very_low	0	28	icu_acquired_infection: NA	icu_acquired_infection_paired: NA	diabetes_mellitus: NA	abdominal_sepsis_and_controls: NA	GSM1692139	6.99831	10.5709	5.24845	5.72309	-23.4615	53.4486	53.4486
intensive-care unit patient [13_02_2013_A10_2789759]	gender: male	67	pneumonia diagnoses: NA	thrombocytopenia: NA	0	28	icu_acquired_infection: NA	icu_acquired_infection_paired: NA	diabetes_mellitus: No_DM	abdominal_sepsis_and_controls: abdo_s	GSM1692138	7.37063	10.4463	6.64205	7.63826	-39.1979	38.9833	38.9833
intensive-care unit patient [13_02_2013_A08_2138225]	gender: male	25	pneumonia diagnoses: cap	thrombocytopenia: D_normal	0	28	icu_acquired_infection: No_ICUA	icu_acquired_infection_paired: NA	diabetes_mellitus: No_DM	abdominal_sepsis_and_controls: NA	GSM1602850	7.94994	9.88425	7.08966	7.3361	-38.071	26.559	26.559
intensive-care unit patient [13_02_2013_A07_2071168]	gender: female	64	pneumonia diagnoses: NA	thrombocytopenia: NA	0	28	icu_acquired_infection: No_ICUA	icu_acquired_infection_paired: NA	diabetes_mellitus: DM	abdominal_sepsis_and_controls: abdo_s	GSM1692137	8.08575	10.5675	7.02118	8.09937	-42.5993	34.1545	34.1545
intensive-care unit patient [13_02_2013_A05_2318175]	gender: male	67	pneumonia diagnoses: hap	thrombocytopenia: NA	0	28	icu_acquired_infection: No_ICUA	icu_acquired_infection_paired: NA	diabetes_mellitus: No_DM	abdominal_sepsis_and_controls: NA	GSM1692136	7.19213	9.01805	6.30981	4.6344	-18.3615	26.5734	26.5734
intensive-care unit patient [13_02_2013_A04_1234.1]	gender: male	46	pneumonia diagnoses: NA	thrombocytopenia: NA	-9999	-9999	icu_acquired_infection: NA	icu_acquired_infection_paired: NA	diabetes_mellitus: NA	abdominal_sepsis_and_controls: NA	GSM1692135	7.70066	9.8212	6.68403	6.62555	-32.4976	30.2645	30.2645
intensive-care unit patient [12_03_2013_H12_602]	gender: male	74	pneumonia diagnoses: cap	thrombocytopenia: NA	1	11	icu_acquired_infection: No_ICUA	icu_acquired_infection_paired: NA	diabetes_mellitus: No_DM	abdominal_sepsis_and_controls: NA	GSM1602849	7.70474	9.76171	7.18732	6.61003	-32.5137	25.4358	25.4358
intensive-care unit patient [12_03_2013_H08_2190]	gender: male	34	pneumonia diagnoses: NA	thrombocytopenia: NA	0	28	icu_acquired_infection: No_ICUA	icu_acquired_infection_paired: NA	diabetes_mellitus: No_DM	abdominal_sepsis_and_controls: NA	GSM1692133	7.7844	9.73936	6.80262	6.19474	-29.2117	28.0178	28.0178
intensive-care unit patient [12_03_2013_H07_2279]	gender: male	82	pneumonia diagnoses: hap	thrombocytopenia: NA	0	28	icu_acquired_infection: NA	icu_acquired_infection_paired: NA	diabetes_mellitus: No_DM	abdominal_sepsis_and_controls: NA	GSM1692132	7.40808	10.3716	6.38893	6.94618	-33.7886	40.0776	40.0776
intensive-care unit patient [12_03_2013_H05_2675425]	gender: female	84	pneumonia diagnoses: NA	thrombocytopenia: NA	-9999	-9999	icu_acquired_infection: NA	icu_acquired_infection_paired: NA	diabetes_mellitus: NA	abdominal_sepsis_and_controls: NA	GSM1692131	7.60767	7.81889	6.80576	4.85303	-22.9608	7.35217	7.35217
intensive-care unit patient [12_03_2013_H02_2791031]	gender: female	66	pneumonia diagnoses: NA	thrombocytopenia: D_normal	0	28	icu_acquired_infection: No_ICUA	icu_acquired_infection_paired: NA	diabetes_mellitus: No_DM	abdominal_sepsis_and_controls: NA	GSM1692130	7.78067	8.80505	6.83731	6.00086	-29.8703	17.3394	17.3394
intensive-care unit patient [12_03_2013_H01_2060742]	gender: female	50	pneumonia diagnoses: NA	thrombocytopenia: NA	-9999	-9999	icu_acquired_infection: NA	icu_acquired_infection_paired: NA	diabetes_mellitus: NA	abdominal_sepsis_and_controls: NA	GSM1692129	7.47153	10.2426	6.68348	7.20825	-36.2076	35.9424	35.9424
intensive-care unit patient [12_03_2013_G10_2028]	gender: male	61	pneumonia diagnoses: cap	thrombocytopenia: NA	0	28	icu_acquired_infection: No_ICUA	icu_acquired_infection_paired: NA	diabetes_mellitus: No_DM	abdominal_sepsis_and_controls: NA	GSM1602848	7.3753	9.19533	6.90507	5.74588	-26.9018	22.8595	22.8595
intensive-care unit patient [12_03_2013_G09_2008]	gender: female	61	pneumonia diagnoses: NA	thrombocytopenia: NA	-9999	-9999	icu_acquired_infection: NA	icu_acquired_infection_paired: NA	diabetes_mellitus: NA	abdominal_sepsis_and_controls: NA	GSM1692128	7.46435	7.42554	6.30771	3.91277	-16.3147	7.6876	7.6876
intensive-care unit patient [12_03_2013_G08_2131]	gender: female	64	pneumonia diagnoses: NA	thrombocytopenia: NA	0	28	icu_acquired_infection: No_ICUA	icu_acquired_infection_paired: NA	diabetes_mellitus: No_DM	abdominal_sepsis_and_controls: NA	GSM1692127	7.94385	9.34512	7.0747	6.19598	-30.1528	20.7023	20.7023
intensive-care unit patient [12_03_2013_G07_2599222]	gender: male	82	pneumonia diagnoses: NA	thrombocytopenia: NA	0	28	icu_acquired_infection: NA	icu_acquired_infection_paired: NA	diabetes_mellitus: DM	abdominal_sepsis_and_controls: abdo_s	GSM1692126	7.28116	10.4174	6.85001	7.21284	-35.8372	37.3295	37.3295
intensive-care unit patient [12_03_2013_G06_2914265]	gender: female	57	pneumonia diagnoses: NA	thrombocytopenia: NA	0	28	icu_acquired_infection: No_ICUA	icu_acquired_infection_paired: NA	diabetes_mellitus: NA	abdominal_sepsis_and_controls: NA	GSM1692125	8.00909	9.4728	6.91646	5.56357	-24.7422	23.1504	23.1504
intensive-care unit patient [12_03_2013_G04_1056]	gender: male	53	pneumonia diagnoses: NA	thrombocytopenia: NA	1	14	icu_acquired_infection: NA	icu_acquired_infection_paired: NA	diabetes_mellitus: NA	abdominal_sepsis_and_controls: NA	GSM1692124	7.43868	9.01224	6.37612	5.36789	-24.2841	24.9094	24.9094
intensive-care unit patient [12_03_2013_G02_2895821]	gender: male	67	pneumonia diagnoses: NA	thrombocytopenia: NA	0	28	icu_acquired_infection: No_ICUA	icu_acquired_infection_paired: NA	diabetes_mellitus: NA	abdominal_sepsis_and_controls: NA	GSM1692123	6.42474	9.39922	5.12599	5.62529	-25.4854	43.8544	43.8544
intensive-care unit patient [12_03_2013_G01_1521.1]	gender: female	26	pneumonia diagnoses: NA	thrombocytopenia: NA	-9999	-9999	icu_acquired_infection: NA	icu_acquired_infection_paired: Event_ICUAI	diabetes_mellitus: NA	abdominal_sepsis_and_controls: NA	GSM1692122	7.35709	10.0181	6.49876	6.54053	-31.3582	35.4518	35.4518
intensive-care unit patient [12_03_2013_F12_2121352]	gender: male	74	pneumonia diagnoses: cap	thrombocytopenia: NA	0	28	icu_acquired_infection: NA	icu_acquired_infection_paired: NA	diabetes_mellitus: NA	abdominal_sepsis_and_controls: NA	GSM1692121	8.33587	10.0089	7.30345	6.01245	-27.0748	24.5375	24.5375
intensive-care unit patient [12_03_2013_F10_2224]	gender: male	81	pneumonia diagnoses: NA	thrombocytopenia: NA	-9999	-9999	icu_acquired_infection: No_ICUA	icu_acquired_infection_paired: NA	diabetes_mellitus: NA	abdominal_sepsis_and_controls: NA	GSM1692120	8.11014	8.70048	6.83889	5.83915	-28.7995	14.7546	14.7546
intensive-care unit patient [12_03_2013_F08_1818]	gender: female	82	pneumonia diagnoses: NA	thrombocytopenia: NA	1	6	icu_acquired_infection: No_ICUA	icu_acquired_infection_paired: NA	diabetes_mellitus: No_DM	abdominal_sepsis_and_controls: abdo_s	GSM1692119	7.24505	9.97417	5.72966	7.08446	-35.8574	41.7808	41.7808
intensive-care unit patient [12_03_2013_F07_1165]	gender: male	67	pneumonia diagnoses: hap	thrombocytopenia: NA	0	28	icu_acquired_infection: No_ICUA	icu_acquired_infection_paired: NA	diabetes_mellitus: No_DM	abdominal_sepsis_and_controls: NA	GSM1692118	7.78501	9.80555	7.00617	5.47368	-23.2349	27.0746	27.0746
intensive-care unit patient [12_03_2013_F05_950]	gender: male	64	pneumonia diagnoses: NA	thrombocytopenia: NA	0	28	icu_acquired_infection: NA	icu_acquired_infection_paired: NA	diabetes_mellitus: No_DM	abdominal_sepsis_and_controls: abdo_s	GSM1692117	7.46226	10.4856	6.72036	7.26698	-36.104	38.3842	38.3842
intensive-care unit patient [12_03_2013_F04_2888440]	gender: male	62	pneumonia diagnoses: NA	thrombocytopenia: NA	0	28	icu_acquired_infection: NA	icu_acquired_infection_paired: NA	diabetes_mellitus: No_DM	abdominal_sepsis_and_controls: NA	GSM1692116	8.18707	9.93577	6.89968	6.87175	-34.1904	27.6863	27.6863
intensive-care unit patient [12_03_2013_F01_2933729]	gender: female	52	pneumonia diagnoses: NA	thrombocytopenia: NA	0	28	icu_acquired_infection: No_ICUA	icu_acquired_infection_paired: NA	diabetes_mellitus: No_DM	abdominal_sepsis_and_controls: NA	GSM1692115	6.83367	9.81087	5.66051	7.26971	-37.7592	42.2881	42.2881
intensive-care unit patient [12_03_2013_E11_2166952]	gender: male	68	pneumonia diagnoses: NA	thrombocytopenia: NA	1	12	icu_acquired_infection: ICUA	icu_acquired_infection_paired: NA	diabetes_mellitus: No_DM	abdominal_sepsis_and_controls: abdo_s	GSM1692114	7.5433	10.0735	6.4247	6.87211	-33.894	35.8851	35.8851
intensive-care unit patient [12_03_2013_E10_643]	gender: male	43	pneumonia diagnoses: cap	thrombocytopenia: A_very_low	0	28	icu_acquired_infection: No_ICUA	icu_acquired_infection_paired: NA	diabetes_mellitus: No_DM	abdominal_sepsis_and_controls: NA	GSM1602847	8.0671	9.8496	6.95831	6.96665	-35.1666	26.7554	26.7554
intensive-care unit patient [12_03_2013_E04_1317]	gender: female	72	pneumonia diagnoses: NA	thrombocytopenia: B_medium_low	1	3	icu_acquired_infection: No_ICUA	icu_acquired_infection_paired: NA	diabetes_mellitus: DM	abdominal_sepsis_and_controls: NA	GSM1692112	7.93157	10.1611	6.8178	6.95221	-34.3149	31.9625	31.9625
intensive-care unit patient [12_03_2013_E03_291.1]	gender: male	74	pneumonia diagnoses: NA	thrombocytopenia: NA	-9999	-9999	icu_acquired_infection: NA	icu_acquired_infection_paired: NA	diabetes_mellitus: NA	abdominal_sepsis_and_controls: NA	GSM1692111	6.65969	9.17007	5.45078	5.72342	-26.8123	37.6213	37.6213
intensive-care unit patient [12_03_2013_E02_2477033]	gender: female	41	pneumonia diagnoses: NA	thrombocytopenia: NA	-9999	-9999	icu_acquired_infection: NA	icu_acquired_infection_paired: NA	diabetes_mellitus: NA	abdominal_sepsis_and_controls: ctrl_GI	GSM1692110	7.55035	9.323	6.32431	7.698	-42.3448	28.3214	28.3214
intensive-care unit patient [12_03_2013_E01_1669]	gender: female	60	pneumonia diagnoses: NA	thrombocytopenia: NA	0	28	icu_acquired_infection: No_ICUA	icu_acquired_infection_paired: NA	diabetes_mellitus: DM	abdominal_sepsis_and_controls: NA	GSM1692109	7.82261	7.78544	6.64551	3.87735	-15.1567	7.38271	7.38271
intensive-care unit patient [12_03_2013_D12_176]	gender: male	57	pneumonia diagnoses: hap	thrombocytopenia: B_medium_low	0	28	icu_acquired_infection: No_ICUA	icu_acquired_infection_paired: NA	diabetes_mellitus: No_DM	abdominal_sepsis_and_controls: NA	GSM1692108	7.72053	9.65103	6.72533	7.27813	-38.1682	27.9435	27.9435
intensive-care unit patient [12_03_2013_D08_1012]	gender: male	70	pneumonia diagnoses: NA	thrombocytopenia: NA	0	28	icu_acquired_infection: NA	icu_acquired_infection_paired: NA	diabetes_mellitus: No_DM	abdominal_sepsis_and_controls: NA	GSM1692107	7.42906	9.95463	6.77052	6.8289	-33.8332	32.1977	32.1977
intensive-care unit patient [12_03_2013_D03_1442.1]	gender: female	56	pneumonia diagnoses: NA	thrombocytopenia: NA	-9999	-9999	icu_acquired_infection: NA	icu_acquired_infection_paired: NA	diabetes_mellitus: NA	abdominal_sepsis_and_controls: NA	GSM1692106	7.79277	8.87453	6.88928	5.02238	-21.8076	17.6333	17.6333
intensive-care unit patient [12_03_2013_D01_2927001]	gender: male	49	pneumonia diagnoses: NA	thrombocytopenia: NA	1	0	icu_acquired_infection: NA	icu_acquired_infection_paired: NA	diabetes_mellitus: NA	abdominal_sepsis_and_controls: NA	GSM1692105	7.83186	8.07167	6.01634	3.72994	-13.2856	15.7179	15.7179
intensive-care unit patient [12_03_2013_C09_2612272]	gender: male	57	pneumonia diagnoses: NA	thrombocytopenia: NA	-9999	-9999	icu_acquired_infection: NA	icu_acquired_infection_paired: NA	diabetes_mellitus: NA	abdominal_sepsis_and_controls: NA	GSM1692104	8.60338	8.25043	7.75054	4.73662	-20.9506	0.120267	0.120267
intensive-care unit patient [12_03_2013_C08_312]	gender: female	63	pneumonia diagnoses: NA	thrombocytopenia: NA	0	28	icu_acquired_infection: NA	icu_acquired_infection_paired: NA	diabetes_mellitus: NA	abdominal_sepsis_and_controls: NA	GSM1692103	7.90146	10.6417	6.88861	7.08485	-34.2431	36.8615	36.8615
intensive-care unit patient [12_03_2013_C07_2809703]	gender: female	69	pneumonia diagnoses: NA	thrombocytopenia: NA	-9999	-9999	icu_acquired_infection: NA	icu_acquired_infection_paired: NA	diabetes_mellitus: NA	abdominal_sepsis_and_controls: NA	GSM1692102	8.05504	8.68986	6.48681	4.76409	-20.1509	17.7738	17.7738
intensive-care unit patient [12_03_2013_C05_2367719]	gender: male	62	pneumonia diagnoses: hap	thrombocytopenia: NA	0	28	icu_acquired_infection: NA	icu_acquired_infection_paired: NA	diabetes_mellitus: NA	abdominal_sepsis_and_controls: NA	GSM1692101	7.90002	9.04361	7.41874	4.89994	-20.4124	14.6947	14.6947
intensive-care unit patient [12_03_2013_C04_2108553]	gender: male	73	pneumonia diagnoses: NA	thrombocytopenia: NA	1	5	icu_acquired_infection: No_ICUA	icu_acquired_infection_paired: NA	diabetes_mellitus: DM	abdominal_sepsis_and_controls: NA	GSM1692100	7.15601	9.91661	5.75292	6.9525	-34.9333	41.328	41.328
intensive-care unit patient [12_03_2013_B12_2328205]	gender: male	56	pneumonia diagnoses: NA	thrombocytopenia: D_normal	0	28	icu_acquired_infection: No_ICUA	icu_acquired_infection_paired: NA	diabetes_mellitus: No_DM	abdominal_sepsis_and_controls: NA	GSM1692099	6.80967	10.1633	5.15542	7.3145	-37.2832	50.4799	50.4799
intensive-care unit patient [12_03_2013_B11_2920851]	gender: male	66	pneumonia diagnoses: NA	thrombocytopenia: NA	-9999	-9999	icu_acquired_infection: NA	icu_acquired_infection_paired: NA	diabetes_mellitus: NA	abdominal_sepsis_and_controls: NA	GSM1692098	7.61974	10.0668	6.5051	6.90275	-34.1539	34.821	34.821
intensive-care unit patient [12_03_2013_B10_2310586]	gender: female	75	pneumonia diagnoses: NA	thrombocytopenia: NA	-9999	-9999	icu_acquired_infection: No_ICUA	icu_acquired_infection_paired: NA	diabetes_mellitus: No_DM	abdominal_sepsis_and_controls: NA	GSM1692097	7.78127	10.1796	6.78117	7.74199	-40.6515	33.1118	33.1118
intensive-care unit patient [12_03_2013_B09_2311040]	gender: male	81	pneumonia diagnoses: hap	thrombocytopenia: NA	0	28	icu_acquired_infection: NA	icu_acquired_infection_paired: NA	diabetes_mellitus: No_DM	abdominal_sepsis_and_controls: NA	GSM1692096	7.59107	9.18873	6.90588	5.66225	-26.233	21.8581	21.8581
intensive-care unit patient [12_03_2013_B08_2459317]	gender: male	72	pneumonia diagnoses: NA	thrombocytopenia: NA	-9999	-9999	icu_acquired_infection: NA	icu_acquired_infection_paired: NA	diabetes_mellitus: NA	abdominal_sepsis_and_controls: NA	GSM1692095	8.12877	10.1663	7.12707	7.05496	-35.1229	28.6294	28.6294
intensive-care unit patient [12_03_2013_B07_2788747]	gender: male	53	pneumonia diagnoses: NA	thrombocytopenia: NA	0	28	icu_acquired_infection: No_ICUA	icu_acquired_infection_paired: NA	diabetes_mellitus: No_DM	abdominal_sepsis_and_controls: NA	GSM1692094	7.59625	8.73102	6.87212	4.17513	-15.32	17.0152	17.0152
intensive-care unit patient [12_03_2013_B06_2531925]	gender: female	63	pneumonia diagnoses: NA	thrombocytopenia: NA	0	28	icu_acquired_infection: No_ICUA	icu_acquired_infection_paired: NA	diabetes_mellitus: NA	abdominal_sepsis_and_controls: NA	GSM1692093	7.83102	9.65829	6.88626	6.13708	-28.9372	26.226	26.226
intensive-care unit patient [12_03_2013_B05_2220]	gender: male	73	pneumonia diagnoses: NA	thrombocytopenia: NA	1	5	icu_acquired_infection: No_ICUA	icu_acquired_infection_paired: NA	diabetes_mellitus: DM	abdominal_sepsis_and_controls: NA	GSM1692092	7.42213	9.35716	6.76818	5.70963	-26.2221	25.5908	25.5908
intensive-care unit patient [12_03_2013_B04_2459139]	gender: male	21	pneumonia diagnoses: cap	thrombocytopenia: NA	0	28	icu_acquired_infection: No_ICUA	icu_acquired_infection_paired: NA	diabetes_mellitus: No_DM	abdominal_sepsis_and_controls: NA	GSM1602846	8.29177	9.30303	7.31082	5.3845	-23.6885	16.8015	16.8015
intensive-care unit patient [12_03_2013_B03_2032265]	gender: male	68	pneumonia diagnoses: NA	thrombocytopenia: NA	-9999	-9999	icu_acquired_infection: NA	icu_acquired_infection_paired: NA	diabetes_mellitus: NA	abdominal_sepsis_and_controls: NA	GSM1692091	7.02258	9.39636	5.90878	6.36346	-31.4232	34.8175	34.8175
intensive-care unit patient [12_03_2013_B02_2101232]	gender: female	63	pneumonia diagnoses: NA	thrombocytopenia: NA	-9999	-9999	icu_acquired_infection: NA	icu_acquired_infection_paired: NA	diabetes_mellitus: NA	abdominal_sepsis_and_controls: NA	GSM1692090	7.61839	10.2831	6.79012	6.7588	-32.4776	34.8867	34.8867
intensive-care unit patient [12_03_2013_B01_2123380]	gender: male	63	pneumonia diagnoses: hap	thrombocytopenia: NA	0	28	icu_acquired_infection: No_ICUA	icu_acquired_infection_paired: NA	diabetes_mellitus: No_DM	abdominal_sepsis_and_controls: NA	GSM1692089	8.1624	8.17004	7.24065	3.57453	-11.7827	5.31068	5.31068
intensive-care unit patient [12_03_2013_A12_2024940]	gender: female	62	pneumonia diagnoses: NA	thrombocytopenia: NA	-9999	-9999	icu_acquired_infection: NA	icu_acquired_infection_paired: NA	diabetes_mellitus: NA	abdominal_sepsis_and_controls: NA	GSM1692088	6.62156	8.6648	5.85594	5.62312	-27.2067	28.8157	28.8157
intensive-care unit patient [12_03_2013_A11_2332187]	gender: female	70	pneumonia diagnoses: NA	thrombocytopenia: NA	0	28	icu_acquired_infection: NA	icu_acquired_infection_paired: NA	diabetes_mellitus: No_DM	abdominal_sepsis_and_controls: NA	GSM1692087	7.28212	9.99502	6.54016	6.38533	-30.1638	35.1739	35.1739
intensive-care unit patient [12_03_2013_A10_2177162]	gender: male	67	pneumonia diagnoses: NA	thrombocytopenia: NA	0	28	icu_acquired_infection: No_ICUA	icu_acquired_infection_paired: NA	diabetes_mellitus: DM	abdominal_sepsis_and_controls: abdo_s	GSM1692086	7.21289	10.6122	6.55401	7.52202	-37.8719	42.2314	42.2314
intensive-care unit patient [12_03_2013_A09_2601184]	gender: female	26	pneumonia diagnoses: NA	thrombocytopenia: NA	-9999	-9999	icu_acquired_infection: NA	icu_acquired_infection_paired: NA	diabetes_mellitus: DM	abdominal_sepsis_and_controls: NA	GSM1692085	7.88819	9.56018	6.54819	6.15546	-29.3165	27.6757	27.6757
intensive-care unit patient [12_03_2013_A08_2416144]	gender: male	71	pneumonia diagnoses: NA	thrombocytopenia: NA	0	28	icu_acquired_infection: No_ICUA	icu_acquired_infection_paired: NA	diabetes_mellitus: No_DM	abdominal_sepsis_and_controls: abdo_s	GSM1692084	7.21553	10.5224	6.24522	7.73349	-39.7922	43.7645	43.7645
intensive-care unit patient [12_03_2013_A07_2463040]	gender: male	58	pneumonia diagnoses: cap	thrombocytopenia: NA	0	28	icu_acquired_infection: NA	icu_acquired_infection_paired: NA	diabetes_mellitus: DM	abdominal_sepsis_and_controls: NA	GSM1602845	7.12971	10.0413	6.2271	6.39521	-30.1402	38.9204	38.9204
intensive-care unit patient [12_03_2013_A06_2533160]	gender: female	60	pneumonia diagnoses: NA	thrombocytopenia: NA	-9999	-9999	icu_acquired_infection: NA	icu_acquired_infection_paired: NA	diabetes_mellitus: NA	abdominal_sepsis_and_controls: NA	GSM1692083	7.45477	8.62533	5.71837	3.97507	-13.9632	25.9521	25.9521
intensive-care unit patient [12_03_2013_A05_2136]	gender: male	70	pneumonia diagnoses: NA	thrombocytopenia: NA	-9999	-9999	icu_acquired_infection: NA	icu_acquired_infection_paired: NA	diabetes_mellitus: NA	abdominal_sepsis_and_controls: NA	GSM1692082	8.11986	10.0694	6.77302	6.71829	-32.637	30.5057	30.5057
intensive-care unit patient [12_03_2013_A03_2719005]	gender: male	69	pneumonia diagnoses: NA	thrombocytopenia: NA	0	28	icu_acquired_infection: NA	icu_acquired_infection_paired: NA	diabetes_mellitus: NA	abdominal_sepsis_and_controls: NA	GSM1692081	7.34507	8.2632	6.23116	3.82297	-13.6022	18.1595	18.1595
intensive-care unit patient [07_03_2013_H12_2150996]	gender: male	30	pneumonia diagnoses: NA	thrombocytopenia: NA	-9999	-9999	icu_acquired_infection: NA	icu_acquired_infection_paired: NA	diabetes_mellitus: NA	abdominal_sepsis_and_controls: ctrl_GI	GSM1692080	8.32567	9.07276	7.3297	6.79045	-35.5817	13.9359	13.9359
intensive-care unit patient [07_03_2013_H09_2169]	gender: male	43	pneumonia diagnoses: NA	thrombocytopenia: NA	1	1	icu_acquired_infection: No_ICUA	icu_acquired_infection_paired: NA	diabetes_mellitus: No_DM	abdominal_sepsis_and_controls: NA	GSM1692079	7.04827	10.0831	6.38498	7.09694	-35.7076	38.4325	38.4325
intensive-care unit patient [07_03_2013_H04_2222336]	gender: male	70	pneumonia diagnoses: NA	thrombocytopenia: NA	-9999	-9999	icu_acquired_infection: NA	icu_acquired_infection_paired: NA	diabetes_mellitus: NA	abdominal_sepsis_and_controls: ctrl_GI	GSM1692078	7.52369	9.21059	6.14062	4.05803	-13.2371	28.697	28.697
intensive-care unit patient [07_03_2013_H02_1114]	gender: female	67	pneumonia diagnoses: NA	thrombocytopenia: NA	0	28	icu_acquired_infection: No_ICUA	icu_acquired_infection_paired: NA	diabetes_mellitus: DM	abdominal_sepsis_and_controls: NA	GSM1692077	7.87037	8.41742	7.34119	5.62796	-27.7792	8.48481	8.48481
intensive-care unit patient [07_03_2013_H01_1281]	gender: male	76	pneumonia diagnoses: cap	thrombocytopenia: NA	1	7	icu_acquired_infection: No_ICUA	icu_acquired_infection_paired: NA	diabetes_mellitus: No_DM	abdominal_sepsis_and_controls: NA	GSM1602844	7.64844	10.3991	6.73349	7.26268	-36.2668	36.5176	36.5176
intensive-care unit patient [07_03_2013_G12_1272]	gender: female	48	pneumonia diagnoses: cap	thrombocytopenia: NA	0	28	icu_acquired_infection: No_ICUA	icu_acquired_infection_paired: NA	diabetes_mellitus: No_DM	abdominal_sepsis_and_controls: NA	GSM1602843	7.54039	8.60038	6.3762	4.11713	-15.1653	19.8862	19.8862
intensive-care unit patient [07_03_2013_G11_2418573]	gender: female	82	pneumonia diagnoses: NA	thrombocytopenia: NA	-9999	-9999	icu_acquired_infection: NA	icu_acquired_infection_paired: NA	diabetes_mellitus: NA	abdominal_sepsis_and_controls: ctrl_GI	GSM1692075	7.99076	9.20436	7.0853	7.03131	-37.2271	18.8466	18.8466
intensive-care unit patient [07_03_2013_G10_2339779]	gender: female	36	pneumonia diagnoses: NA	thrombocytopenia: NA	0	28	icu_acquired_infection: No_ICUA	icu_acquired_infection_paired: NA	diabetes_mellitus: No_DM	abdominal_sepsis_and_controls: NA	GSM1692074	8.27941	10.4739	6.91889	6.30833	-28.3589	33.128	33.128
intensive-care unit patient [07_03_2013_G09_2206431]	gender: male	85	pneumonia diagnoses: NA	thrombocytopenia: NA	0	28	icu_acquired_infection: NA	icu_acquired_infection_paired: NA	diabetes_mellitus: No_DM	abdominal_sepsis_and_controls: NA	GSM1692073	7.21711	10.243	6.13194	6.5442	-30.8588	41.5788	41.5788
intensive-care unit patient [07_03_2013_G07_2494142]	gender: female	82	pneumonia diagnoses: NA	thrombocytopenia: NA	-9999	-9999	icu_acquired_infection: NA	icu_acquired_infection_paired: NA	diabetes_mellitus: NA	abdominal_sepsis_and_controls: NA	GSM1692072	7.40106	9.72594	5.91978	7.46556	-39.5168	36.7822	36.7822
intensive-care unit patient [07_03_2013_G05_2071896]	gender: male	63	pneumonia diagnoses: NA	thrombocytopenia: C_low	1	1	icu_acquired_infection: NA	icu_acquired_infection_paired: NA	diabetes_mellitus: DM	abdominal_sepsis_and_controls: NA	GSM1692071	7.66692	10.3808	6.91207	7.80524	-40.6883	34.7626	34.7626
intensive-care unit patient [07_03_2013_G04_2144490]	gender: female	41	pneumonia diagnoses: NA	thrombocytopenia: NA	-9999	-9999	icu_acquired_infection: NA	icu_acquired_infection_paired: NA	diabetes_mellitus: NA	abdominal_sepsis_and_controls: NA	GSM1692070	7.27615	10.1472	6.21278	8.08353	-43.5073	39.5932	39.5932
intensive-care unit patient [07_03_2013_G03_2146940]	gender: female	46	pneumonia diagnoses: NA	thrombocytopenia: NA	-9999	-9999	icu_acquired_infection: NA	icu_acquired_infection_paired: NA	diabetes_mellitus: NA	abdominal_sepsis_and_controls: NA	GSM1692069	8.01788	9.72179	6.71368	6.76655	-33.858	27.5582	27.5582
intensive-care unit patient [07_03_2013_G02_873]	gender: female	64	pneumonia diagnoses: cap	thrombocytopenia: NA	0	28	icu_acquired_infection: No_ICUA	icu_acquired_infection_paired: NA	diabetes_mellitus: No_DM	abdominal_sepsis_and_controls: NA	GSM1602842	8.04302	10.0321	6.9587	6.85192	-33.8075	28.8881	28.8881
intensive-care unit patient [07_03_2013_G01_2014763]	gender: female	60	pneumonia diagnoses: NA	thrombocytopenia: B_medium_low	0	28	icu_acquired_infection: NA	icu_acquired_infection_paired: NA	diabetes_mellitus: DM	abdominal_sepsis_and_controls: NA	GSM1692068	8.50363	9.91091	7.01179	6.55011	-31.6398	25.1335	25.1335
intensive-care unit patient [07_03_2013_F11_2708043]	gender: female	63	pneumonia diagnoses: NA	thrombocytopenia: NA	-9999	-9999	icu_acquired_infection: NA	icu_acquired_infection_paired: NA	diabetes_mellitus: NA	abdominal_sepsis_and_controls: NA	GSM1692067	8.00926	10.0789	7.14892	7.6362	-40.0273	27.9853	27.9853
intensive-care unit patient [07_03_2013_F10_181]	gender: female	49	pneumonia diagnoses: NA	thrombocytopenia: NA	0	28	icu_acquired_infection: NA	icu_acquired_infection_paired: NA	diabetes_mellitus: No_DM	abdominal_sepsis_and_controls: abdo_s	GSM1692066	7.52273	8.70306	6.87101	5.3901	-25.1952	17.0269	17.0269
intensive-care unit patient [07_03_2013_F09_2752239]	gender: female	66	pneumonia diagnoses: NA	thrombocytopenia: NA	0	28	icu_acquired_infection: NA	icu_acquired_infection_paired: NA	diabetes_mellitus: No_DM	abdominal_sepsis_and_controls: NA	GSM1692065	6.5132	8.94006	5.62071	5.40103	-24.7641	34.2837	34.2837
intensive-care unit patient [07_03_2013_F08_2757591]	gender: female	68	pneumonia diagnoses: cap	thrombocytopenia: NA	0	28	icu_acquired_infection: No_ICUA	icu_acquired_infection_paired: NA	diabetes_mellitus: No_DM	abdominal_sepsis_and_controls: NA	GSM1602841	7.59022	9.623	6.83905	7.21788	-37.7545	27.2503	27.2503
intensive-care unit patient [07_03_2013_F03_1214]	gender: male	66	pneumonia diagnoses: NA	thrombocytopenia: NA	1	6	icu_acquired_infection: No_ICUA	icu_acquired_infection_paired: NA	diabetes_mellitus: NA	abdominal_sepsis_and_controls: NA	GSM1692064	7.98377	7.84422	6.73833	3.7751	-14.1845	6.58428	6.58428
intensive-care unit patient [07_03_2013_F02_1695]	gender: female	18	pneumonia diagnoses: cap	thrombocytopenia: NA	0	28	icu_acquired_infection: NA	icu_acquired_infection_paired: NA	diabetes_mellitus: No_DM	abdominal_sepsis_and_controls: NA	GSM1602840	7.2893	9.79687	6.34366	7.32235	-38.1972	34.5555	34.5555
intensive-care unit patient [07_03_2013_F01_165]	gender: female	70	pneumonia diagnoses: cap	thrombocytopenia: NA	0	28	icu_acquired_infection: No_ICUA	icu_acquired_infection_paired: NA	diabetes_mellitus: No_DM	abdominal_sepsis_and_controls: NA	GSM1692063	7.46837	7.97253	6.77649	5.63936	-28.9475	9.89992	9.89992
intensive-care unit patient [07_03_2013_E12_2291430]	gender: male	64	pneumonia diagnoses: NA	thrombocytopenia: NA	-9999	-9999	icu_acquired_infection: NA	icu_acquired_infection_paired: NA	diabetes_mellitus: NA	abdominal_sepsis_and_controls: NA	GSM1692062	7.58525	9.54127	6.35995	7.07246	-36.7755	30.3102	30.3102
intensive-care unit patient [07_03_2013_E11_2512917]	gender: male	22	pneumonia diagnoses: hap	thrombocytopenia: NA	0	28	icu_acquired_infection: No_ICUA	icu_acquired_infection_paired: NA	diabetes_mellitus: No_DM	abdominal_sepsis_and_controls: NA	GSM1692061	7.58297	9.78866	6.55093	6.68993	-33.0998	31.5016	31.5016
intensive-care unit patient [07_03_2013_E09_2537092]	gender: female	54	pneumonia diagnoses: NA	thrombocytopenia: B_medium_low	0	28	icu_acquired_infection: No_ICUA	icu_acquired_infection_paired: NA	diabetes_mellitus: No_DM	abdominal_sepsis_and_controls: NA	GSM1692060	7.61711	10.2735	6.47602	7.01432	-34.5627	37.3741	37.3741
intensive-care unit patient [07_03_2013_E06_2045]	gender: female	71	pneumonia diagnoses: NA	thrombocytopenia: NA	0	28	icu_acquired_infection: No_ICUA	icu_acquired_infection_paired: NA	diabetes_mellitus: No_DM	abdominal_sepsis_and_controls: abdo_s	GSM1692059	7.81034	10.4581	6.60572	6.85636	-32.84	37.5368	37.5368
intensive-care unit patient [07_03_2013_E05_2305248]	gender: male	50	pneumonia diagnoses: NA	thrombocytopenia: D_normal	0	28	icu_acquired_infection: No_ICUA	icu_acquired_infection_paired: NA	diabetes_mellitus: DM	abdominal_sepsis_and_controls: NA	GSM1692058	7.21819	9.97136	5.91724	7.07118	-35.7581	40.3179	40.3179
intensive-care unit patient [07_03_2013_E02_2771367]	gender: female	64	pneumonia diagnoses: NA	thrombocytopenia: NA	-9999	-9999	icu_acquired_infection: NA	icu_acquired_infection_paired: NA	diabetes_mellitus: NA	abdominal_sepsis_and_controls: NA	GSM1692057	7.2904	9.99271	5.86445	7.75589	-41.23	40.6826	40.6826
intensive-care unit patient [07_03_2013_D12_2430087]	gender: female	50	pneumonia diagnoses: NA	thrombocytopenia: NA	1	1	icu_acquired_infection: NA	icu_acquired_infection_paired: NA	diabetes_mellitus: No_DM	abdominal_sepsis_and_controls: NA	GSM1692056	7.5875	9.69202	5.84284	7.3324	-38.5145	36.2423	36.2423
intensive-care unit patient [07_03_2013_D11_2079794]	gender: female	73	pneumonia diagnoses: NA	thrombocytopenia: D_normal	0	28	icu_acquired_infection: No_ICUA	icu_acquired_infection_paired: NA	diabetes_mellitus: No_DM	abdominal_sepsis_and_controls: NA	GSM1692055	6.71286	9.37458	5.85656	7.58854	-41.3757	36.3277	36.3277
intensive-care unit patient [07_03_2013_D10_2357986]	gender: male	77	pneumonia diagnoses: NA	thrombocytopenia: NA	-9999	-9999	icu_acquired_infection: NA	icu_acquired_infection_paired: NA	diabetes_mellitus: NA	abdominal_sepsis_and_controls: ctrl_GI	GSM1692054	7.52832	9.70071	6.63813	6.64676	-32.9631	30.0365	30.0365
intensive-care unit patient [07_03_2013_D09_2049327]	gender: male	75	pneumonia diagnoses: NA	thrombocytopenia: NA	-9999	-9999	icu_acquired_infection: NA	icu_acquired_infection_paired: NA	diabetes_mellitus: NA	abdominal_sepsis_and_controls: ctrl_GI	GSM1692053	7.01219	8.60619	5.66083	3.98463	-14.1055	28.103	28.103
intensive-care unit patient [07_03_2013_D08_1119]	gender: female	75	pneumonia diagnoses: NA	thrombocytopenia: NA	0	28	icu_acquired_infection: NA	icu_acquired_infection_paired: NA	diabetes_mellitus: No_DM	abdominal_sepsis_and_controls: NA	GSM1692052	8.40975	10.0334	7.36661	6.03435	-27.19	23.9744	23.9744
intensive-care unit patient [07_03_2013_D07_349]	gender: male	53	pneumonia diagnoses: NA	thrombocytopenia: NA	0	28	icu_acquired_infection: NA	icu_acquired_infection_paired: NA	diabetes_mellitus: No_DM	abdominal_sepsis_and_controls: NA	GSM1692051	7.29403	9.0932	6.42116	6.50086	-33.2415	26.0576	26.0576
intensive-care unit patient [07_03_2013_D04_714]	gender: female	38	pneumonia diagnoses: NA	thrombocytopenia: NA	0	28	icu_acquired_infection: No_ICUA	icu_acquired_infection_paired: NA	diabetes_mellitus: No_DM	abdominal_sepsis_and_controls: abdo_s	GSM1692050	8.09761	10.4895	6.85053	7.03423	-34.1882	34.6418	34.6418
intensive-care unit patient [07_03_2013_D03_856]	gender: male	70	pneumonia diagnoses: NA	thrombocytopenia: NA	-9999	-9999	icu_acquired_infection: NA	icu_acquired_infection_paired: NA	diabetes_mellitus: NA	abdominal_sepsis_and_controls: NA	GSM1692049	7.363	8.79509	6.09885	3.47925	-9.56176	25.0989	25.0989
intensive-care unit patient [07_03_2013_D02_2742876]	gender: female	71	pneumonia diagnoses: NA	thrombocytopenia: NA	-9999	-9999	icu_acquired_infection: NA	icu_acquired_infection_paired: NA	diabetes_mellitus: NA	abdominal_sepsis_and_controls: NA	GSM1692048	7.60759	9.49658	6.42254	7.53228	-40.5918	29.201	29.201
intensive-care unit patient [07_03_2013_D01_2807373]	gender: female	44	pneumonia diagnoses: NA	thrombocytopenia: NA	1	1	icu_acquired_infection: NA	icu_acquired_infection_paired: NA	diabetes_mellitus: No_DM	abdominal_sepsis_and_controls: NA	GSM1692047	8.05211	10.4565	6.65571	7.47611	-37.8348	36.0747	36.0747
intensive-care unit patient [07_03_2013_C12_978]	gender: female	72	pneumonia diagnoses: NA	thrombocytopenia: NA	-9999	-9999	icu_acquired_infection: NA	icu_acquired_infection_paired: NA	diabetes_mellitus: NA	abdominal_sepsis_and_controls: NA	GSM1692046	8.20232	8.71703	7.14169	5.67019	-27.3924	12.0495	12.0495
intensive-care unit patient [07_03_2013_C11_293]	gender: male	55	pneumonia diagnoses: hap	thrombocytopenia: B_medium_low	0	28	icu_acquired_infection: No_ICUA	icu_acquired_infection_paired: NA	diabetes_mellitus: No_DM	abdominal_sepsis_and_controls: NA	GSM1692045	7.42178	10.0798	6.90822	7.87068	-41.9435	32.4881	32.4881
intensive-care unit patient [07_03_2013_C10_2145922]	gender: female	76	pneumonia diagnoses: NA	thrombocytopenia: NA	-9999	-9999	icu_acquired_infection: NA	icu_acquired_infection_paired: NA	diabetes_mellitus: NA	abdominal_sepsis_and_controls: NA	GSM1692044	7.70898	10.003	6.55584	6.12359	-28.0136	33.3106	33.3106
intensive-care unit patient [07_03_2013_C09_2684834]	gender: male	84	pneumonia diagnoses: cap	thrombocytopenia: NA	1	12	icu_acquired_infection: ICUA	icu_acquired_infection_paired: NA	diabetes_mellitus: DM	abdominal_sepsis_and_controls: NA	GSM1602839	7.66561	10.643	6.80675	7.65192	-38.8271	38.5573	38.5573
intensive-care unit patient [07_03_2013_C07_2826296]	gender: female	89	pneumonia diagnoses: NA	thrombocytopenia: NA	1	1	icu_acquired_infection: NA	icu_acquired_infection_paired: NA	diabetes_mellitus: No_DM	abdominal_sepsis_and_controls: NA	GSM1692043	7.59591	10.1854	5.94459	6.85041	-33.4502	40.8646	40.8646
intensive-care unit patient [07_03_2013_C04_2082299]	gender: female	48	pneumonia diagnoses: NA	thrombocytopenia: NA	0	28	icu_acquired_infection: No_ICUA	icu_acquired_infection_paired: NA	diabetes_mellitus: NA	abdominal_sepsis_and_controls: NA	GSM1692042	7.59198	8.49016	6.84335	5.14264	-23.7016	14.5875	14.5875
intensive-care unit patient [07_03_2013_C03_2658343]	gender: female	55	pneumonia diagnoses: NA	thrombocytopenia: NA	0	28	icu_acquired_infection: No_ICUA	icu_acquired_infection_paired: NA	diabetes_mellitus: DM	abdominal_sepsis_and_controls: NA	GSM1692041	7.97373	9.78562	7.221	5.9122	-26.8131	24.276	24.276
intensive-care unit patient [07_03_2013_C02_2793139]	gender: male	57	pneumonia diagnoses: hap	thrombocytopenia: NA	0	28	icu_acquired_infection: NA	icu_acquired_infection_paired: NA	diabetes_mellitus: No_DM	abdominal_sepsis_and_controls: NA	GSM1692040	7.83468	9.68459	7.07016	5.86327	-26.6647	24.9876	24.9876
intensive-care unit patient [07_03_2013_C01_2801916]	gender: male	55	pneumonia diagnoses: NA	thrombocytopenia: NA	-9999	-9999	icu_acquired_infection: NA	icu_acquired_infection_paired: NA	diabetes_mellitus: NA	abdominal_sepsis_and_controls: NA	GSM1692039	7.7913	8.7569	7.13828	5.71517	-27.6788	14.2767	14.2767
intensive-care unit patient [07_03_2013_B11_449]	gender: female	56	pneumonia diagnoses: NA	thrombocytopenia: NA	1	12	icu_acquired_infection: NA	icu_acquired_infection_paired: NA	diabetes_mellitus: No_DM	abdominal_sepsis_and_controls: abdo_s	GSM1692038	6.7956	9.77804	6.08063	6.80501	-34.0886	38.622	38.622
intensive-care unit patient [07_03_2013_B10_2545687]	gender: male	50	pneumonia diagnoses: cap	thrombocytopenia: NA	0	28	icu_acquired_infection: ICUA	icu_acquired_infection_paired: NA	diabetes_mellitus: DM	abdominal_sepsis_and_controls: NA	GSM1602838	8.09186	9.44225	6.93756	6.05665	-28.7907	22.2827	22.2827
intensive-care unit patient [07_03_2013_B09_2107380]	gender: male	25	pneumonia diagnoses: cap	thrombocytopenia: NA	0	28	icu_acquired_infection: NA	icu_acquired_infection_paired: NA	diabetes_mellitus: No_DM	abdominal_sepsis_and_controls: NA	GSM1602837	7.80969	9.76787	7.23771	6.24928	-29.583	24.641	24.641
intensive-care unit patient [07_03_2013_B07_2159951]	gender: male	86	pneumonia diagnoses: NA	thrombocytopenia: NA	-9999	-9999	icu_acquired_infection: NA	icu_acquired_infection_paired: NA	diabetes_mellitus: NA	abdominal_sepsis_and_controls: NA	GSM1692037	6.93393	9.31009	5.8507	5.28053	-22.8926	34.7136	34.7136
intensive-care unit patient [07_03_2013_B06_2463541]	gender: male	68	pneumonia diagnoses: NA	thrombocytopenia: NA	-9999	-9999	icu_acquired_infection: NA	icu_acquired_infection_paired: NA	diabetes_mellitus: NA	abdominal_sepsis_and_controls: NA	GSM1692036	7.45291	9.74588	6.11112	6.82652	-34.3097	35.2057	35.2057
intensive-care unit patient [07_03_2013_B04_472]	gender: male	48	pneumonia diagnoses: hap	thrombocytopenia: NA	0	28	icu_acquired_infection: No_ICUA	icu_acquired_infection_paired: NA	diabetes_mellitus: DM	abdominal_sepsis_and_controls: NA	GSM1692035	7.77386	9.45087	7.323	6.26333	-30.4522	20.5595	20.5595
intensive-care unit patient [07_03_2013_B03_2516790]	gender: female	52	pneumonia diagnoses: NA	thrombocytopenia: D_normal	0	28	icu_acquired_infection: No_ICUA	icu_acquired_infection_paired: NA	diabetes_mellitus: No_DM	abdominal_sepsis_and_controls: NA	GSM1692034	7.56294	9.29974	6.49254	6.27917	-30.949	26.6219	26.6219
intensive-care unit patient [07_03_2013_B01_2021263]	gender: female	65	pneumonia diagnoses: NA	thrombocytopenia: NA	0	28	icu_acquired_infection: No_ICUA	icu_acquired_infection_paired: NA	diabetes_mellitus: No_DM	abdominal_sepsis_and_controls: NA	GSM1692033	8.06316	10.1058	6.89357	5.67419	-24.1264	30.1599	30.1599
intensive-care unit patient [07_03_2013_A12_2173394]	gender: male	48	pneumonia diagnoses: NA	thrombocytopenia: NA	0	28	icu_acquired_infection: NA	icu_acquired_infection_paired: NA	diabetes_mellitus: NA	abdominal_sepsis_and_controls: NA	GSM1692032	7.50969	9.54348	6.57287	7.17523	-37.603	28.9023	28.9023
intensive-care unit patient [07_03_2013_A11_2000]	gender: male	67	pneumonia diagnoses: cap	thrombocytopenia: NA	0	28	icu_acquired_infection: NA	icu_acquired_infection_paired: NA	diabetes_mellitus: No_DM	abdominal_sepsis_and_controls: NA	GSM1602836	7.94983	9.00723	7.28731	5.38533	-24.4141	15.1602	15.1602
intensive-care unit patient [07_03_2013_A08_2514152]	gender: male	62	pneumonia diagnoses: NA	thrombocytopenia: NA	0	28	icu_acquired_infection: ICUA	icu_acquired_infection_paired: NA	diabetes_mellitus: No_DM	abdominal_sepsis_and_controls: abdo_s	GSM1692030	7.49376	9.50469	5.83101	5.52749	-24.398	34.6532	34.6532
intensive-care unit patient [07_03_2013_A07_2129]	gender: male	72	pneumonia diagnoses: hap	thrombocytopenia: B_medium_low	1	3	icu_acquired_infection: NA	icu_acquired_infection_paired: NA	diabetes_mellitus: No_DM	abdominal_sepsis_and_controls: NA	GSM1692029	7.01302	9.17221	6.14173	6.48066	-32.9028	30.4411	30.4411
intensive-care unit patient [07_03_2013_A06_2677542]	gender: female	57	pneumonia diagnoses: NA	thrombocytopenia: NA	-9999	-9999	icu_acquired_infection: NA	icu_acquired_infection_paired: NA	diabetes_mellitus: NA	abdominal_sepsis_and_controls: NA	GSM1692028	7.01355	9.21783	5.92219	5.63719	-25.987	32.7566	32.7566
intensive-care unit patient [07_03_2013_A05_1242]	gender: female	30	pneumonia diagnoses: NA	thrombocytopenia: NA	-9999	-9999	icu_acquired_infection: No_ICUA	icu_acquired_infection_paired: NA	diabetes_mellitus: NA	abdominal_sepsis_and_controls: NA	GSM1692027	8.14339	8.98479	7.16796	4.93226	-20.8024	15.0674	15.0674
intensive-care unit patient [07_03_2013_A04_1171]	gender: male	63	pneumonia diagnoses: no-cap	thrombocytopenia: NA	-9999	-9999	icu_acquired_infection: NA	icu_acquired_infection_paired: NA	diabetes_mellitus: NA	abdominal_sepsis_and_controls: NA	GSM1602835	8.30678	8.91311	6.92145	5.42383	-24.933	15.6031	15.6031
intensive-care unit patient [07_03_2013_A03_2528836]	gender: male	45	pneumonia diagnoses: NA	thrombocytopenia: NA	-9999	-9999	icu_acquired_infection: NA	icu_acquired_infection_paired: NA	diabetes_mellitus: NA	abdominal_sepsis_and_controls: NA	GSM1692026	7.86741	10.4014	6.78192	8.09553	-42.973	35.2096	35.2096
intensive-care unit patient [07_03_2013_A01_2661717]	gender: female	76	pneumonia diagnoses: NA	thrombocytopenia: B_medium_low	0	28	icu_acquired_infection: NA	icu_acquired_infection_paired: NA	diabetes_mellitus: DM	abdominal_sepsis_and_controls: NA	GSM1692025	8.098	9.81571	6.94382	6.1396	-28.5712	26.3654	26.3654
intensive-care unit patient [06_02_2013_H11_1137]	gender: male	37	pneumonia diagnoses: NA	thrombocytopenia: NA	1	3	icu_acquired_infection: No_ICUA	icu_acquired_infection_paired: NA	diabetes_mellitus: No_DM	abdominal_sepsis_and_controls: NA	GSM1692024	7.20454	10.0879	5.81378	6.68889	-32.3962	42.5269	42.5269
intensive-care unit patient [06_02_2013_H08_2580909]	gender: female	61	pneumonia diagnoses: NA	thrombocytopenia: NA	0	28	icu_acquired_infection: No_ICUA	icu_acquired_infection_paired: NA	diabetes_mellitus: No_DM	abdominal_sepsis_and_controls: NA	GSM1692023	7.75677	9.85573	6.82532	6.63056	-32.4534	29.245	29.245
intensive-care unit patient [06_02_2013_H07_2294649]	gender: male	64	pneumonia diagnoses: NA	thrombocytopenia: NA	0	28	icu_acquired_infection: ICUA	icu_acquired_infection_paired: Admis_ICUAI	diabetes_mellitus: DM	abdominal_sepsis_and_controls: abdo_s	GSM1692022	7.38847	10.3735	5.96451	6.76626	-32.3327	43.6815	43.6815
intensive-care unit patient [06_02_2013_H03_2731081]	gender: male	81	pneumonia diagnoses: cap	thrombocytopenia: NA	0	28	icu_acquired_infection: NA	icu_acquired_infection_paired: NA	diabetes_mellitus: No_DM	abdominal_sepsis_and_controls: NA	GSM1602834	7.37229	10.1884	6.1908	7.18112	-36.1222	39.8225	39.8225
intensive-care unit patient [06_02_2013_H02_2580739]	gender: male	58	pneumonia diagnoses: NA	thrombocytopenia: NA	-9999	-9999	icu_acquired_infection: NA	icu_acquired_infection_paired: NA	diabetes_mellitus: NA	abdominal_sepsis_and_controls: NA	GSM1692021	7.86979	7.33732	6.24969	2.4831	-4.96861	5.45181	5.45181
intensive-care unit patient [06_02_2013_G12_2351284]	gender: female	20	pneumonia diagnoses: NA	thrombocytopenia: NA	-9999	-9999	icu_acquired_infection: NA	icu_acquired_infection_paired: NA	diabetes_mellitus: NA	abdominal_sepsis_and_controls: NA	GSM1692020	8.4281	8.70002	7.4453	6.86571	-37.0713	8.39333	8.39333
intensive-care unit patient [06_02_2013_G10_2121912]	gender: male	73	pneumonia diagnoses: hap	thrombocytopenia: NA	0	28	icu_acquired_infection: NA	icu_acquired_infection_paired: NA	diabetes_mellitus: DM	abdominal_sepsis_and_controls: NA	GSM1692019	7.4475	9.51053	5.86811	6.98694	-36.1646	34.6101	34.6101
intensive-care unit patient [06_02_2013_G08_787]	gender: female	55	pneumonia diagnoses: NA	thrombocytopenia: NA	-9999	-9999	icu_acquired_infection: NA	icu_acquired_infection_paired: NA	diabetes_mellitus: NA	abdominal_sepsis_and_controls: NA	GSM1692018	7.70273	10.0078	6.67604	7.29899	-37.4886	32.3998	32.3998
intensive-care unit patient [06_02_2013_G06_689]	gender: male	66	pneumonia diagnoses: NA	thrombocytopenia: NA	1	2	icu_acquired_infection: NA	icu_acquired_infection_paired: NA	diabetes_mellitus: DM	abdominal_sepsis_and_controls: NA	GSM1692017	7.649	10.3396	6.99511	6.83916	-32.9902	33.6964	33.6964
intensive-care unit patient [06_02_2013_G05_1057]	gender: male	48	pneumonia diagnoses: NA	thrombocytopenia: NA	0	28	icu_acquired_infection: NA	icu_acquired_infection_paired: NA	diabetes_mellitus: No_DM	abdominal_sepsis_and_controls: abdo_s	GSM1692016	7.0974	9.55216	6.5581	6.14339	-29.2731	30.8814	30.8814
intensive-care unit patient [06_02_2013_G04_1018]	gender: female	58	pneumonia diagnoses: NA	thrombocytopenia: NA	-9999	-9999	icu_acquired_infection: NA	icu_acquired_infection_paired: NA	diabetes_mellitus: NA	abdominal_sepsis_and_controls: NA	GSM1692015	7.42274	9.56803	6.60896	6.38031	-31.1331	29.2496	29.2496
intensive-care unit patient [06_02_2013_G02_2709216]	gender: female	28	pneumonia diagnoses: cap	thrombocytopenia: NA	-9999	-9999	icu_acquired_infection: No_ICUA	icu_acquired_infection_paired: NA	diabetes_mellitus: DM	abdominal_sepsis_and_controls: NA	GSM1602833	6.72647	8.41272	5.84888	3.92859	-14.1261	25.6177	25.6177
intensive-care unit patient [06_02_2013_G01_2392950]	gender: female	61	pneumonia diagnoses: cap	thrombocytopenia: D_normal	0	28	icu_acquired_infection: NA	icu_acquired_infection_paired: NA	diabetes_mellitus: DM	abdominal_sepsis_and_controls: NA	GSM1602832	7.8808	9.45932	7.07857	6.97929	-36.2055	22.2119	22.2119
intensive-care unit patient [06_02_2013_F12_2586738]	gender: male	79	pneumonia diagnoses: cap	thrombocytopenia: NA	0	28	icu_acquired_infection: No_ICUA	icu_acquired_infection_paired: NA	diabetes_mellitus: DM	abdominal_sepsis_and_controls: NA	GSM1602831	7.82616	10.276	6.96007	7.22294	-36.2312	32.5195	32.5195
intensive-care unit patient [06_02_2013_F11_1498]	gender: male	47	pneumonia diagnoses: cap	thrombocytopenia: NA	0	28	icu_acquired_infection: NA	icu_acquired_infection_paired: NA	diabetes_mellitus: No_DM	abdominal_sepsis_and_controls: NA	GSM1602830	7.82617	9.72395	7.29479	7.42594	-39.183	23.6109	23.6109
intensive-care unit patient [06_02_2013_F09_470]	gender: female	59	pneumonia diagnoses: NA	thrombocytopenia: NA	0	28	icu_acquired_infection: No_ICUA	icu_acquired_infection_paired: NA	diabetes_mellitus: NA	abdominal_sepsis_and_controls: NA	GSM1692012	7.61337	10.4429	6.46623	7.44718	-37.653	39.3587	39.3587
intensive-care unit patient [06_02_2013_F08_428]	gender: male	77	pneumonia diagnoses: NA	thrombocytopenia: NA	1	2	icu_acquired_infection: NA	icu_acquired_infection_paired: NA	diabetes_mellitus: NA	abdominal_sepsis_and_controls: NA	GSM1692011	7.1728	9.36233	6.14721	6.85308	-35.449	31.8315	31.8315
intensive-care unit patient [06_02_2013_F07_2824982]	gender: male	60	pneumonia diagnoses: NA	thrombocytopenia: NA	-9999	-9999	icu_acquired_infection: NA	icu_acquired_infection_paired: NA	diabetes_mellitus: NA	abdominal_sepsis_and_controls: NA	GSM1692010	7.99283	8.95197	6.75237	4.43498	-16.8739	18.7704	18.7704
intensive-care unit patient [06_02_2013_F05_220]	gender: female	57	pneumonia diagnoses: hap	thrombocytopenia: NA	0	28	icu_acquired_infection: No_ICUA	icu_acquired_infection_paired: NA	diabetes_mellitus: No_DM	abdominal_sepsis_and_controls: NA	GSM1692009	8.10234	10.0521	7.16948	6.52117	-31.0879	27.1204	27.1204
intensive-care unit patient [06_02_2013_F04_2664986]	gender: male	63	pneumonia diagnoses: cap	thrombocytopenia: NA	0	28	icu_acquired_infection: NA	icu_acquired_infection_paired: NA	diabetes_mellitus: No_DM	abdominal_sepsis_and_controls: NA	GSM1602829	7.25671	10.0929	6.40212	7.16079	-36.1903	37.511	37.511
intensive-care unit patient [06_02_2013_F02_2669401]	gender: female	54	pneumonia diagnoses: no-cap	thrombocytopenia: NA	-9999	-9999	icu_acquired_infection: NA	icu_acquired_infection_paired: NA	diabetes_mellitus: NA	abdominal_sepsis_and_controls: NA	GSM1602828	7.89722	9.38421	7.02993	5.1839	-21.8939	21.7058	21.7058
intensive-care unit patient [06_02_2013_E12_1617]	gender: female	72	pneumonia diagnoses: NA	thrombocytopenia: NA	0	28	icu_acquired_infection: No_ICUA	icu_acquired_infection_paired: NA	diabetes_mellitus: No_DM	abdominal_sepsis_and_controls: NA	GSM1692008	7.65924	9.44311	6.94483	5.99096	-28.2776	24.0796	24.0796
intensive-care unit patient [06_02_2013_E11_1768]	gender: female	74	pneumonia diagnoses: hap	thrombocytopenia: NA	0	28	icu_acquired_infection: No_ICUA	icu_acquired_infection_paired: NA	diabetes_mellitus: No_DM	abdominal_sepsis_and_controls: abdo_s	GSM1692007	8.09978	10.1735	7.00792	6.69797	-32.2261	29.8155	29.8155
intensive-care unit patient [06_02_2013_E09_2065960]	gender: female	56	pneumonia diagnoses: NA	thrombocytopenia: NA	1	3	icu_acquired_infection: No_ICUA	icu_acquired_infection_paired: NA	diabetes_mellitus: No_DM	abdominal_sepsis_and_controls: NA	GSM1692006	7.20855	10.3934	5.8966	7.71111	-39.9189	45.2307	45.2307
intensive-care unit patient [06_02_2013_E08_2658341]	gender: male	63	pneumonia diagnoses: hap	thrombocytopenia: NA	0	28	icu_acquired_infection: ICUA	icu_acquired_infection_paired: NA	diabetes_mellitus: No_DM	abdominal_sepsis_and_controls: NA	GSM1692005	8.08898	8.73465	7.01436	5.12075	-22.9213	13.7793	13.7793
intensive-care unit patient [06_02_2013_E07_378]	gender: female	41	pneumonia diagnoses: NA	thrombocytopenia: NA	1	6	icu_acquired_infection: NA	icu_acquired_infection_paired: NA	diabetes_mellitus: No_DM	abdominal_sepsis_and_controls: NA	GSM1692004	7.64141	9.94342	6.764	6.31352	-29.6912	31.2199	31.2199
intensive-care unit patient [06_02_2013_E05_2447484]	gender: male	82	pneumonia diagnoses: NA	thrombocytopenia: NA	-9999	-9999	icu_acquired_infection: NA	icu_acquired_infection_paired: NA	diabetes_mellitus: NA	abdominal_sepsis_and_controls: NA	GSM1692003	7.31313	10.2956	5.96231	7.19195	-35.957	43.1531	43.1531
intensive-care unit patient [06_02_2013_E04_218]	gender: female	62	pneumonia diagnoses: cap	thrombocytopenia: NA	0	28	icu_acquired_infection: No_ICUA	icu_acquired_infection_paired: NA	diabetes_mellitus: No_DM	abdominal_sepsis_and_controls: NA	GSM1602827	7.77769	8.65171	6.62375	5.16111	-23.4581	17.4042	17.4042
intensive-care unit patient [06_02_2013_E01_2268424]	gender: female	60	pneumonia diagnoses: NA	thrombocytopenia: NA	0	28	icu_acquired_infection: ICUA	icu_acquired_infection_paired: Admis_ICUAI	diabetes_mellitus: NA	abdominal_sepsis_and_controls: NA	GSM1692002	8.38971	10.3916	6.47072	6.17035	-27.4361	35.435	35.435
intensive-care unit patient [06_02_2013_D11_1591.1]	gender: female	29	pneumonia diagnoses: NA	thrombocytopenia: NA	-9999	-9999	icu_acquired_infection: NA	icu_acquired_infection_paired: NA	diabetes_mellitus: NA	abdominal_sepsis_and_controls: NA	GSM1692001	7.79514	10.2174	6.87305	7.10673	-35.4341	32.7167	32.7167
intensive-care unit patient [06_02_2013_D09_2931751]	gender: male	74	pneumonia diagnoses: NA	thrombocytopenia: NA	0	28	icu_acquired_infection: No_ICUA	icu_acquired_infection_paired: NA	diabetes_mellitus: No_DM	abdominal_sepsis_and_controls: NA	GSM1692000	7.59616	8.50904	6.1936	3.90037	-13.6308	20.1356	20.1356
intensive-care unit patient [06_02_2013_D08_600]	gender: male	81	pneumonia diagnoses: NA	thrombocytopenia: NA	-9999	-9999	icu_acquired_infection: NA	icu_acquired_infection_paired: NA	diabetes_mellitus: NA	abdominal_sepsis_and_controls: NA	GSM1691999	7.95994	8.54101	6.93304	5.58283	-27.1169	12.8434	12.8434
intensive-care unit patient [06_02_2013_D05_1023.1]	gender: male	30	pneumonia diagnoses: NA	thrombocytopenia: NA	-9999	-9999	icu_acquired_infection: NA	icu_acquired_infection_paired: NA	diabetes_mellitus: NA	abdominal_sepsis_and_controls: NA	GSM1691998	7.7039	8.77894	6.70374	4.33002	-16.4513	18.4773	18.4773
intensive-care unit patient [06_02_2013_D03_508]	gender: male	70	pneumonia diagnoses: NA	thrombocytopenia: NA	0	28	icu_acquired_infection: ICUA	icu_acquired_infection_paired: Admis_ICUAI	diabetes_mellitus: DM	abdominal_sepsis_and_controls: NA	GSM1691997	7.83353	10.015	7.00196	7.0456	-35.4206	29.2355	29.2355
intensive-care unit patient [06_02_2013_C11_1025]	gender: male	79	pneumonia diagnoses: NA	thrombocytopenia: NA	-9999	-9999	icu_acquired_infection: NA	icu_acquired_infection_paired: NA	diabetes_mellitus: NA	abdominal_sepsis_and_controls: NA	GSM1691996	6.97888	10.1088	6.22361	7.72351	-40.7061	40.3459	40.3459
intensive-care unit patient [06_02_2013_C10_1036]	gender: female	46	pneumonia diagnoses: NA	thrombocytopenia: B_medium_low	0	28	icu_acquired_infection: ICUA	icu_acquired_infection_paired: NA	diabetes_mellitus: No_DM	abdominal_sepsis_and_controls: NA	GSM1691995	8.06111	9.40618	6.65965	6.09069	-29.1525	24.303	24.303
intensive-care unit patient [06_02_2013_C07_1499]	gender: female	72	pneumonia diagnoses: NA	thrombocytopenia: NA	0	28	icu_acquired_infection: No_ICUA	icu_acquired_infection_paired: NA	diabetes_mellitus: No_DM	abdominal_sepsis_and_controls: NA	GSM1691994	7.84239	9.93683	6.7629	7.13913	-36.361	30.2973	30.2973
intensive-care unit patient [06_02_2013_C06_2084599]	gender: male	54	pneumonia diagnoses: NA	thrombocytopenia: NA	0	28	icu_acquired_infection: No_ICUA	icu_acquired_infection_paired: NA	diabetes_mellitus: No_DM	abdominal_sepsis_and_controls: NA	GSM1691993	7.96668	8.38338	7.28012	4.30431	-17.1734	8.19774	8.19774
intensive-care unit patient [06_02_2013_C05_2095]	gender: male	70	pneumonia diagnoses: cap	thrombocytopenia: NA	0	28	icu_acquired_infection: ICUA	icu_acquired_infection_paired: Admis_ICUAI	diabetes_mellitus: No_DM	abdominal_sepsis_and_controls: NA	GSM1602826	7.38302	10.5904	5.99492	6.85613	-32.5423	45.8702	45.8702
intensive-care unit patient [06_02_2013_C03_2851245]	gender: female	66	pneumonia diagnoses: NA	thrombocytopenia: NA	1	14	icu_acquired_infection: No_ICUA	icu_acquired_infection_paired: NA	diabetes_mellitus: DM	abdominal_sepsis_and_controls: NA	GSM1691992	7.68923	10.4177	6.81236	7.05121	-34.5141	35.9005	35.9005
intensive-care unit patient [06_02_2013_C02_2215]	gender: male	79	pneumonia diagnoses: NA	thrombocytopenia: NA	1	5	icu_acquired_infection: No_ICUA	icu_acquired_infection_paired: NA	diabetes_mellitus: NA	abdominal_sepsis_and_controls: NA	GSM1691991	8.23446	10.1725	6.87986	6.02917	-26.825	30.2848	30.2848
intensive-care unit patient [06_02_2013_C01_1858]	gender: male	49	pneumonia diagnoses: NA	thrombocytopenia: A_very_low	0	28	icu_acquired_infection: NA	icu_acquired_infection_paired: NA	diabetes_mellitus: No_DM	abdominal_sepsis_and_controls: NA	GSM1691990	7.72704	9.05643	7.07697	6.37674	-32.3081	18.3933	18.3933
intensive-care unit patient [06_02_2013_B10_2473032]	gender: male	49	pneumonia diagnoses: NA	thrombocytopenia: NA	0	28	icu_acquired_infection: NA	icu_acquired_infection_paired: NA	diabetes_mellitus: No_DM	abdominal_sepsis_and_controls: NA	GSM1691989	8.00077	9.47531	6.77068	5.91145	-27.5441	24.4155	24.4155
intensive-care unit patient [06_02_2013_B09_1320.2]	gender: male	42	pneumonia diagnoses: NA	thrombocytopenia: NA	-9999	-9999	icu_acquired_infection: NA	icu_acquired_infection_paired: NA	diabetes_mellitus: NA	abdominal_sepsis_and_controls: NA	GSM1691988	6.68068	7.13199	6.01794	3.98068	-17.5959	10.1522	10.1522
intensive-care unit patient [06_02_2013_B08_878]	gender: male	71	pneumonia diagnoses: hap	thrombocytopenia: B_medium_low	0	28	icu_acquired_infection: No_ICUA	icu_acquired_infection_paired: NA	diabetes_mellitus: No_DM	abdominal_sepsis_and_controls: NA	GSM1691987	7.22705	10.0689	6.41967	7.53345	-39.2565	37.2248	37.2248
intensive-care unit patient [06_02_2013_B07_2016652]	gender: female	51	pneumonia diagnoses: NA	thrombocytopenia: NA	0	28	icu_acquired_infection: No_ICUA	icu_acquired_infection_paired: NA	diabetes_mellitus: No_DM	abdominal_sepsis_and_controls: abdo_s	GSM1691986	7.63931	10.3148	6.57525	7.38062	-37.4196	36.9217	36.9217
intensive-care unit patient [06_02_2013_B06_2120]	gender: female	76	pneumonia diagnoses: NA	thrombocytopenia: NA	1	13	icu_acquired_infection: No_ICUA	icu_acquired_infection_paired: NA	diabetes_mellitus: NA	abdominal_sepsis_and_controls: NA	GSM1691985	7.28957	10.4677	6.55035	6.94989	-33.595	40.3239	40.3239
intensive-care unit patient [06_02_2013_B04_1758]	gender: female	57	pneumonia diagnoses: hap	thrombocytopenia: A_very_low	1	2	icu_acquired_infection: No_ICUA	icu_acquired_infection_paired: NA	diabetes_mellitus: No_DM	abdominal_sepsis_and_controls: NA	GSM1691984	6.39291	8.17716	5.22579	4.39206	-18.4418	29.5539	29.5539
intensive-care unit patient [06_02_2013_B03_1373]	gender: male	73	pneumonia diagnoses: NA	thrombocytopenia: NA	0	28	icu_acquired_infection: No_ICUA	icu_acquired_infection_paired: NA	diabetes_mellitus: NA	abdominal_sepsis_and_controls: NA	GSM1691983	7.64904	10.6411	6.73795	7.22104	-35.3549	39.1741	39.1741
intensive-care unit patient [06_02_2013_B02_765]	gender: male	65	pneumonia diagnoses: NA	thrombocytopenia: NA	-9999	-9999	icu_acquired_infection: NA	icu_acquired_infection_paired: NA	diabetes_mellitus: NA	abdominal_sepsis_and_controls: NA	GSM1691982	6.91868	9.06031	5.89474	5.52337	-25.4474	31.6332	31.6332
intensive-care unit patient [06_02_2013_B01_803]	gender: male	88	pneumonia diagnoses: hap	thrombocytopenia: NA	1	0	icu_acquired_infection: NA	icu_acquired_infection_paired: NA	diabetes_mellitus: No_DM	abdominal_sepsis_and_controls: NA	GSM1691981	7.3204	9.29717	6.19887	7.04913	-37.1798	30.0495	30.0495
intensive-care unit patient [06_02_2013_A12_1494]	gender: female	77	pneumonia diagnoses: NA	thrombocytopenia: D_normal	0	28	icu_acquired_infection: No_ICUA	icu_acquired_infection_paired: NA	diabetes_mellitus: DM	abdominal_sepsis_and_controls: abdo_s	GSM1691980	7.55436	9.67258	6.381	6.59949	-32.6473	31.7314	31.7314
intensive-care unit patient [06_02_2013_A11_456.2]	gender: male	32	pneumonia diagnoses: NA	thrombocytopenia: NA	-9999	-9999	icu_acquired_infection: NA	icu_acquired_infection_paired: NA	diabetes_mellitus: NA	abdominal_sepsis_and_controls: NA	GSM1691979	7.45198	10.0282	6.39531	5.70908	-24.6196	36.0123	36.0123
intensive-care unit patient [06_02_2013_A10_1020]	gender: male	78	pneumonia diagnoses: NA	thrombocytopenia: NA	-9999	-9999	icu_acquired_infection: NA	icu_acquired_infection_paired: NA	diabetes_mellitus: NA	abdominal_sepsis_and_controls: NA	GSM1691978	6.53155	8.26986	5.82781	4.59178	-19.8269	25.0321	25.0321
intensive-care unit patient [06_02_2013_A09_157]	gender: male	59	pneumonia diagnoses: cap	thrombocytopenia: NA	0	28	icu_acquired_infection: No_ICUA	icu_acquired_infection_paired: NA	diabetes_mellitus: No_DM	abdominal_sepsis_and_controls: NA	GSM1691977	7.52292	9.53795	6.62274	6.30105	-30.5605	28.3732	28.3732
intensive-care unit patient [06_02_2013_A08_557.1]	gender: male	62	pneumonia diagnoses: NA	thrombocytopenia: NA	-9999	-9999	icu_acquired_infection: NA	icu_acquired_infection_paired: NA	diabetes_mellitus: NA	abdominal_sepsis_and_controls: NA	GSM1691976	7.83936	7.80313	6.94413	4.02524	-16.3074	5.04683	5.04683
intensive-care unit patient [06_02_2013_A07_249.1]	gender: female	71	pneumonia diagnoses: NA	thrombocytopenia: NA	-9999	-9999	icu_acquired_infection: NA	icu_acquired_infection_paired: NA	diabetes_mellitus: NA	abdominal_sepsis_and_controls: NA	GSM1691975	7.2235	9.38109	6.42416	4.46206	-16.1054	29.5412	29.5412
intensive-care unit patient [06_02_2013_A06_601.2]	gender: male	38	pneumonia diagnoses: NA	thrombocytopenia: NA	-9999	-9999	icu_acquired_infection: NA	icu_acquired_infection_paired: NA	diabetes_mellitus: NA	abdominal_sepsis_and_controls: NA	GSM1691974	8.01808	8.56525	7.09532	5.93898	-29.9309	11.5275	11.5275
intensive-care unit patient [06_02_2013_A03_2754213]	gender: male	68	pneumonia diagnoses: NA	thrombocytopenia: NA	0	28	icu_acquired_infection: NA	icu_acquired_infection_paired: NA	diabetes_mellitus: DM	abdominal_sepsis_and_controls: NA	GSM1691973	8.12305	9.88832	7.41071	6.45307	-30.9272	23.2188	23.2188
intensive-care unit patient [06_02_2013_A01_2688280]	gender: male	76	pneumonia diagnoses: NA	thrombocytopenia: NA	-9999	-9999	icu_acquired_infection: NA	icu_acquired_infection_paired: NA	diabetes_mellitus: NA	abdominal_sepsis_and_controls: NA	GSM1691972	7.6873	9.68003	6.73838	6.2311	-29.6507	28.3009	28.3009
intensive-care unit patient [05_03_2013_H11_1215]	gender: female	33	pneumonia diagnoses: NA	thrombocytopenia: NA	-9999	-9999	icu_acquired_infection: NA	icu_acquired_infection_paired: NA	diabetes_mellitus: NA	abdominal_sepsis_and_controls: NA	GSM1691971	7.15583	8.03058	6.429	5.15169	-24.8875	14.7455	14.7455
intensive-care unit patient [05_03_2013_H10_1383]	gender: male	82	pneumonia diagnoses: NA	thrombocytopenia: NA	0	28	icu_acquired_infection: No_ICUA	icu_acquired_infection_paired: NA	diabetes_mellitus: NA	abdominal_sepsis_and_controls: NA	GSM1691970	7.08767	9.29405	5.80351	5.6841	-26.181	34.2675	34.2675
intensive-care unit patient [05_03_2013_H09_1052]	gender: female	78	pneumonia diagnoses: cap	thrombocytopenia: NA	0	28	icu_acquired_infection: No_ICUA	icu_acquired_infection_paired: NA	diabetes_mellitus: No_DM	abdominal_sepsis_and_controls: NA	GSM1602825	8.09373	9.70304	7.2056	5.76494	-25.8158	22.9706	22.9706
intensive-care unit patient [05_03_2013_H06_2193]	gender: female	58	pneumonia diagnoses: NA	thrombocytopenia: B_medium_low	1	0	icu_acquired_infection: NA	icu_acquired_infection_paired: NA	diabetes_mellitus: No_DM	abdominal_sepsis_and_controls: NA	GSM1691969	7.13082	9.5151	5.77657	7.24415	-38.2435	36.7677	36.7677
intensive-care unit patient [05_03_2013_H05_2623033]	gender: female	53	pneumonia diagnoses: NA	thrombocytopenia: NA	0	28	icu_acquired_infection: No_ICUA	icu_acquired_infection_paired: NA	diabetes_mellitus: No_DM	abdominal_sepsis_and_controls: abdo_s	GSM1691968	7.8273	10.317	6.23761	6.20595	-27.9259	38.9265	38.9265
intensive-care unit patient [05_03_2013_H04_2398797]	gender: male	68	pneumonia diagnoses: NA	thrombocytopenia: NA	-9999	-9999	icu_acquired_infection: NA	icu_acquired_infection_paired: NA	diabetes_mellitus: NA	abdominal_sepsis_and_controls: NA	GSM1691967	8.08206	9.87852	7.01992	7.3935	-38.542	26.5059	26.5059
intensive-care unit patient [05_03_2013_H03_2039709]	gender: male	62	pneumonia diagnoses: NA	thrombocytopenia: NA	1	8	icu_acquired_infection: ICUA	icu_acquired_infection_paired: NA	diabetes_mellitus: No_DM	abdominal_sepsis_and_controls: NA	GSM1691966	6.64042	8.59673	5.20003	3.20352	-7.84047	33.3833	33.3833
intensive-care unit patient [05_03_2013_H02_2257043]	gender: male	53	pneumonia diagnoses: hap	thrombocytopenia: NA	1	15	icu_acquired_infection: No_ICUA	icu_acquired_infection_paired: NA	diabetes_mellitus: No_DM	abdominal_sepsis_and_controls: NA	GSM1691965	7.73587	10.1758	6.62108	6.54398	-30.9939	34.5834	34.5834
intensive-care unit patient [05_03_2013_H01_2198551]	gender: male	73	pneumonia diagnoses: NA	thrombocytopenia: NA	-9999	-9999	icu_acquired_infection: NA	icu_acquired_infection_paired: NA	diabetes_mellitus: NA	abdominal_sepsis_and_controls: NA	GSM1691964	7.70332	9.18926	6.8782	6.41831	-32.3286	21.6127	21.6127
intensive-care unit patient [05_03_2013_G12_2620854]	gender: male	38	pneumonia diagnoses: NA	thrombocytopenia: NA	0	28	icu_acquired_infection: ICUA	icu_acquired_infection_paired: NA	diabetes_mellitus: NA	abdominal_sepsis_and_controls: NA	GSM1691963	7.4701	10.1045	6.95877	5.61213	-23.655	32.1398	32.1398
intensive-care unit patient [05_03_2013_G11_1112]	gender: male	61	pneumonia diagnoses: NA	thrombocytopenia: NA	0	28	icu_acquired_infection: No_ICUA	icu_acquired_infection_paired: ADMIS_NO_ICUAI	diabetes_mellitus: NA	abdominal_sepsis_and_controls: NA	GSM1691962	7.90499	9.332	6.63733	6.40778	-31.895	24.3272	24.3272
intensive-care unit patient [05_03_2013_G10_1177]	gender: female	71	pneumonia diagnoses: NA	thrombocytopenia: NA	0	28	icu_acquired_infection: NA	icu_acquired_infection_paired: NA	diabetes_mellitus: DM	abdominal_sepsis_and_controls: NA	GSM1691961	7.11378	8.09581	6.43998	5.36407	-26.4481	15.5612	15.5612
intensive-care unit patient [05_03_2013_G08_2662486]	gender: male	65	pneumonia diagnoses: NA	thrombocytopenia: NA	0	28	icu_acquired_infection: No_ICUA	icu_acquired_infection_paired: NA	diabetes_mellitus: No_DM	abdominal_sepsis_and_controls: NA	GSM1691960	8.23545	8.78169	6.81883	5.64466	-27.0311	15.2896	15.2896
intensive-care unit patient [05_03_2013_G06_2470148]	gender: male	63	pneumonia diagnoses: NA	thrombocytopenia: NA	0	28	icu_acquired_infection: NA	icu_acquired_infection_paired: NA	diabetes_mellitus: No_DM	abdominal_sepsis_and_controls: abdo_s	GSM1691959	7.67801	10.6054	7.17351	7.42022	-37.046	35.0627	35.0627
intensive-care unit patient [05_03_2013_G05_2624436]	gender: male	40	pneumonia diagnoses: NA	thrombocytopenia: NA	-9999	-9999	icu_acquired_infection: NA	icu_acquired_infection_paired: NA	diabetes_mellitus: NA	abdominal_sepsis_and_controls: NA	GSM1691958	8.10664	9.75487	6.38586	6.86896	-34.6019	30.2498	30.2498
intensive-care unit patient [05_03_2013_G03_2789025]	gender: female	51	pneumonia diagnoses: NA	thrombocytopenia: NA	0	28	icu_acquired_infection: No_ICUA	icu_acquired_infection_paired: NA	diabetes_mellitus: NA	abdominal_sepsis_and_controls: NA	GSM1691957	7.41358	9.09783	6.34234	5.75185	-27.1803	26.2484	26.2484
intensive-care unit patient [05_03_2013_G02_2106085]	gender: male	32	pneumonia diagnoses: cap	thrombocytopenia: NA	0	28	icu_acquired_infection: No_ICUA	icu_acquired_infection_paired: NA	diabetes_mellitus: No_DM	abdominal_sepsis_and_controls: NA	GSM1602824	7.69932	9.97068	7.01931	8.05467	-43.6757	29.1718	29.1718
intensive-care unit patient [05_03_2013_G01_2589921]	gender: male	30	pneumonia diagnoses: NA	thrombocytopenia: NA	-9999	-9999	icu_acquired_infection: No_ICUA	icu_acquired_infection_paired: NA	diabetes_mellitus: NA	abdominal_sepsis_and_controls: NA	GSM1691955	7.81295	8.99834	7.00268	5.51341	-25.475	17.9918	17.9918
intensive-care unit patient [05_03_2013_F12_2091070]	gender: male	63	pneumonia diagnoses: NA	thrombocytopenia: NA	0	28	icu_acquired_infection: NA	icu_acquired_infection_paired: NA	diabetes_mellitus: No_DM	abdominal_sepsis_and_controls: abdo_s	GSM1691954	7.44597	9.56993	6.70963	7.29649	-38.5215	28.3419	28.3419
intensive-care unit patient [05_03_2013_F11_2355070]	gender: male	53	pneumonia diagnoses: NA	thrombocytopenia: NA	0	28	icu_acquired_infection: NA	icu_acquired_infection_paired: NA	diabetes_mellitus: NA	abdominal_sepsis_and_controls: NA	GSM1691953	7.92347	9.7083	6.6664	5.57661	-24.2909	28.2008	28.2008
intensive-care unit patient [05_03_2013_F10_2339066]	gender: male	53	pneumonia diagnoses: NA	thrombocytopenia: NA	-9999	-9999	icu_acquired_infection: NA	icu_acquired_infection_paired: NA	diabetes_mellitus: NA	abdominal_sepsis_and_controls: ctrl_GI	GSM1691952	7.56953	9.58386	6.86264	6.98099	-35.9366	26.7082	26.7082
intensive-care unit patient [05_03_2013_F09_2523168]	gender: male	60	pneumonia diagnoses: NA	thrombocytopenia: NA	-9999	-9999	icu_acquired_infection: NA	icu_acquired_infection_paired: NA	diabetes_mellitus: NA	abdominal_sepsis_and_controls: NA	GSM1691951	8.26939	9.71386	7.45397	6.68554	-33.212	20.2938	20.2938
intensive-care unit patient [05_03_2013_F08_182]	gender: female	77	pneumonia diagnoses: NA	thrombocytopenia: NA	-9999	-9999	icu_acquired_infection: NA	icu_acquired_infection_paired: NA	diabetes_mellitus: NA	abdominal_sepsis_and_controls: NA	GSM1691950	7.62889	9.02329	6.89755	5.69952	-26.9257	19.9222	19.9222
intensive-care unit patient [05_03_2013_F05_2180754]	gender: male	82	pneumonia diagnoses: NA	thrombocytopenia: NA	-9999	-9999	icu_acquired_infection: NA	icu_acquired_infection_paired: NA	diabetes_mellitus: DM	abdominal_sepsis_and_controls: NA	GSM1691949	8.33351	10.3705	7.16262	6.75205	-32.1835	29.7368	29.7368
intensive-care unit patient [05_03_2013_F04_2063770]	gender: female	72	pneumonia diagnoses: NA	thrombocytopenia: NA	-9999	-9999	icu_acquired_infection: No_ICUA	icu_acquired_infection_paired: NA	diabetes_mellitus: No_DM	abdominal_sepsis_and_controls: NA	GSM1691948	7.86313	10.0319	7.0221	7.21267	-36.7273	29.1318	29.1318
intensive-care unit patient [05_03_2013_F02_2599073]	gender: male	63	pneumonia diagnoses: NA	thrombocytopenia: NA	0	28	icu_acquired_infection: NA	icu_acquired_infection_paired: NA	diabetes_mellitus: No_DM	abdominal_sepsis_and_controls: NA	GSM1691947	7.93185	10.2205	7.07214	7.76765	-40.7547	30.526	30.526
intensive-care unit patient [05_03_2013_F01_2177356]	gender: male	52	pneumonia diagnoses: cap	thrombocytopenia: NA	1	17	icu_acquired_infection: NA	icu_acquired_infection_paired: NA	diabetes_mellitus: NA	abdominal_sepsis_and_controls: NA	GSM1602823	7.84154	9.97301	6.17819	6.66503	-32.4488	35.5236	35.5236
intensive-care unit patient [05_03_2013_E12_2182562]	gender: male	75	pneumonia diagnoses: NA	thrombocytopenia: NA	1	8	icu_acquired_infection: NA	icu_acquired_infection_paired: NA	diabetes_mellitus: NA	abdominal_sepsis_and_controls: NA	GSM1691946	7.74263	9.70311	6.60014	6.64728	-32.9521	29.4612	29.4612
intensive-care unit patient [05_03_2013_E11_605]	gender: male	32	pneumonia diagnoses: no-cap	thrombocytopenia: NA	-9999	-9999	icu_acquired_infection: NA	icu_acquired_infection_paired: NA	diabetes_mellitus: NA	abdominal_sepsis_and_controls: NA	GSM1602822	8.67936	9.63379	7.38864	5.94574	-27.4138	18.1897	18.1897
intensive-care unit patient [05_03_2013_E10_2521478]	gender: female	80	pneumonia diagnoses: NA	thrombocytopenia: NA	-9999	-9999	icu_acquired_infection: NA	icu_acquired_infection_paired: NA	diabetes_mellitus: NA	abdominal_sepsis_and_controls: NA	GSM1691945	7.85969	9.7249	6.90987	7.3515	-38.5785	26.651	26.651
intensive-care unit patient [05_03_2013_E09_603]	gender: female	59	pneumonia diagnoses: hap	thrombocytopenia: C_low	0	28	icu_acquired_infection: No_ICUA	icu_acquired_infection_paired: NA	diabetes_mellitus: No_DM	abdominal_sepsis_and_controls: NA	GSM1691944	7.83224	8.73553	6.06597	4.2076	-15.5609	22.7028	22.7028
intensive-care unit patient [05_03_2013_E08_2032249]	gender: male	68	pneumonia diagnoses: NA	thrombocytopenia: NA	1	12	icu_acquired_infection: NA	icu_acquired_infection_paired: NA	diabetes_mellitus: No_DM	abdominal_sepsis_and_controls: NA	GSM1691943	6.97676	8.89872	5.76782	4.68691	-19.0787	30.6312	30.6312
intensive-care unit patient [05_03_2013_E03_2022192]	gender: male	37	pneumonia diagnoses: NA	thrombocytopenia: NA	0	28	icu_acquired_infection: No_ICUA	icu_acquired_infection_paired: NA	diabetes_mellitus: No_DM	abdominal_sepsis_and_controls: NA	GSM1691942	6.29975	8.87579	5.36721	4.66929	-19.021	36.5687	36.5687
intensive-care unit patient [05_03_2013_E01_2221]	gender: female	63	pneumonia diagnoses: NA	thrombocytopenia: NA	0	28	icu_acquired_infection: No_ICUA	icu_acquired_infection_paired: NA	diabetes_mellitus: No_DM	abdominal_sepsis_and_controls: NA	GSM1691941	7.39369	10.5213	6.25454	7.1169	-34.8108	42.9145	42.9145
intensive-care unit patient [05_03_2013_D12_2250766]	gender: male	59	pneumonia diagnoses: NA	thrombocytopenia: NA	-9999	-9999	icu_acquired_infection: NA	icu_acquired_infection_paired: NA	diabetes_mellitus: NA	abdominal_sepsis_and_controls: NA	GSM1691940	7.65007	9.96511	6.7651	7.9956	-43.2144	31.4155	31.4155
intensive-care unit patient [05_03_2013_D10_1881]	gender: male	60	pneumonia diagnoses: NA	thrombocytopenia: NA	-9999	-9999	icu_acquired_infection: NA	icu_acquired_infection_paired: NA	diabetes_mellitus: NA	abdominal_sepsis_and_controls: NA	GSM1691939	8.08103	8.55544	7.02086	4.82438	-20.9562	11.7632	11.7632
intensive-care unit patient [05_03_2013_D09_205]	gender: female	78	pneumonia diagnoses: NA	thrombocytopenia: C_low	0	28	icu_acquired_infection: No_ICUA	icu_acquired_infection_paired: NA	diabetes_mellitus: No_DM	abdominal_sepsis_and_controls: NA	GSM1691938	7.82789	8.74476	6.79452	6.11113	-30.9016	16.8188	16.8188
intensive-care unit patient [05_03_2013_D08_1074]	gender: male	47	pneumonia diagnoses: NA	thrombocytopenia: NA	1	7	icu_acquired_infection: No_ICUA	icu_acquired_infection_paired: NA	diabetes_mellitus: NA	abdominal_sepsis_and_controls: NA	GSM1691937	7.59277	9.02196	6.20806	5.64591	-26.4979	25.745	25.745
intensive-care unit patient [05_03_2013_D07_2680525]	gender: male	49	pneumonia diagnoses: NA	thrombocytopenia: NA	-9999	-9999	icu_acquired_infection: NA	icu_acquired_infection_paired: NA	diabetes_mellitus: NA	abdominal_sepsis_and_controls: ctrl_GI	GSM1691936	8.02221	9.89332	6.6241	7.61695	-40.3129	30.1889	30.1889
intensive-care unit patient [05_03_2013_D06_2045301]	gender: male	62	pneumonia diagnoses: hap	thrombocytopenia: NA	1	15	icu_acquired_infection: No_ICUA	icu_acquired_infection_paired: NA	diabetes_mellitus: No_DM	abdominal_sepsis_and_controls: NA	GSM1691935	7.32294	9.90999	6.58444	6.93567	-34.8058	33.6874	33.6874
intensive-care unit patient [05_03_2013_D05_1015]	gender: male	69	pneumonia diagnoses: NA	thrombocytopenia: NA	0	28	icu_acquired_infection: No_ICUA	icu_acquired_infection_paired: NA	diabetes_mellitus: No_DM	abdominal_sepsis_and_controls: NA	GSM1691934	7.53782	9.24326	6.72252	6.24064	-30.7735	24.2042	24.2042
intensive-care unit patient [05_03_2013_D03_1668]	gender: female	48	pneumonia diagnoses: NA	thrombocytopenia: NA	0	28	icu_acquired_infection: NA	icu_acquired_infection_paired: NA	diabetes_mellitus: NA	abdominal_sepsis_and_controls: NA	GSM1691933	7.43382	10.6812	6.51265	7.52301	-37.706	42.3971	42.3971
intensive-care unit patient [05_03_2013_D02_1812]	gender: female	68	pneumonia diagnoses: NA	thrombocytopenia: C_low	1	4	icu_acquired_infection: No_ICUA	icu_acquired_infection_paired: NA	diabetes_mellitus: No_DM	abdominal_sepsis_and_controls: NA	GSM1691932	7.06145	9.51421	6.26305	6.18147	-29.6723	33.0441	33.0441
intensive-care unit patient [05_03_2013_D01_383]	gender: female	67	pneumonia diagnoses: no-cap	thrombocytopenia: NA	-9999	-9999	icu_acquired_infection: NA	icu_acquired_infection_paired: NA	diabetes_mellitus: NA	abdominal_sepsis_and_controls: NA	GSM1602821	7.97392	10.5995	6.813	7.29978	-36.0749	36.7052	36.7052
intensive-care unit patient [05_03_2013_C12_2123]	gender: male	61	pneumonia diagnoses: cap	thrombocytopenia: NA	0	28	icu_acquired_infection: No_ICUA	icu_acquired_infection_paired: NA	diabetes_mellitus: No_DM	abdominal_sepsis_and_controls: NA	GSM1602820	7.75797	8.6074	6.62171	5.88574	-29.4125	17.0116	17.0116
intensive-care unit patient [05_03_2013_C10_232]	gender: male	72	pneumonia diagnoses: NA	thrombocytopenia: NA	-9999	-9999	icu_acquired_infection: NA	icu_acquired_infection_paired: NA	diabetes_mellitus: NA	abdominal_sepsis_and_controls: NA	GSM1691930	7.06937	9.25493	6.33574	5.03037	-20.999	29.5227	29.5227
intensive-care unit patient [05_03_2013_C08_511]	gender: male	82	pneumonia diagnoses: NA	thrombocytopenia: NA	0	28	icu_acquired_infection: NA	icu_acquired_infection_paired: NA	diabetes_mellitus: NA	abdominal_sepsis_and_controls: NA	GSM1691929	7.75942	9.36803	6.88979	6.01466	-28.643	23.2693	23.2693
intensive-care unit patient [05_03_2013_C07_1319]	gender: male	57	pneumonia diagnoses: cap	thrombocytopenia: NA	0	28	icu_acquired_infection: No_ICUA	icu_acquired_infection_paired: NA	diabetes_mellitus: No_DM	abdominal_sepsis_and_controls: NA	GSM1691928	7.90987	8.83287	6.88439	5.44551	-25.3164	16.7096	16.7096
intensive-care unit patient [05_03_2013_C06_2404709]	gender: male	71	pneumonia diagnoses: cap	thrombocytopenia: NA	0	28	icu_acquired_infection: No_ICUA	icu_acquired_infection_paired: ADMIS_NO_ICUAI	diabetes_mellitus: No_DM	abdominal_sepsis_and_controls: NA	GSM1602819	7.67449	10.5259	6.53084	7.15337	-35.0818	39.4891	39.4891
intensive-care unit patient [05_03_2013_C05_2279394]	gender: female	75	pneumonia diagnoses: NA	thrombocytopenia: D_normal	0	28	icu_acquired_infection: ICUA	icu_acquired_infection_paired: Admis_ICUAI	diabetes_mellitus: No_DM	abdominal_sepsis_and_controls: NA	GSM1691927	7.50561	10.6949	6.43847	6.77126	-31.6034	42.8541	42.8541
intensive-care unit patient [05_03_2013_C04_2405776]	gender: male	62	pneumonia diagnoses: cap	thrombocytopenia: B_medium_low	0	28	icu_acquired_infection: No_ICUA	icu_acquired_infection_paired: NA	diabetes_mellitus: No_DM	abdominal_sepsis_and_controls: NA	GSM1602818	6.1052	9.47508	5.6667	5.43396	-23.7749	41.6069	41.6069
intensive-care unit patient [05_03_2013_C03_2581037]	gender: female	66	pneumonia diagnoses: NA	thrombocytopenia: NA	-9999	-9999	icu_acquired_infection: NA	icu_acquired_infection_paired: NA	diabetes_mellitus: NA	abdominal_sepsis_and_controls: ctrl_GI	GSM1691926	8.09874	8.73493	6.93699	3.47013	-9.59883	14.3785	14.3785
intensive-care unit patient [05_03_2013_C01_1886]	gender: male	43	pneumonia diagnoses: NA	thrombocytopenia: C_low	0	28	icu_acquired_infection: NA	icu_acquired_infection_paired: NA	diabetes_mellitus: No_DM	abdominal_sepsis_and_controls: NA	GSM1691925	7.64945	9.39244	6.71359	6.32564	-31.0996	25.4632	25.4632
intensive-care unit patient [05_03_2013_B12_2165]	gender: male	67	pneumonia diagnoses: no-cap	thrombocytopenia: NA	-9999	-9999	icu_acquired_infection: NA	icu_acquired_infection_paired: NA	diabetes_mellitus: NA	abdominal_sepsis_and_controls: NA	GSM1602817	7.62782	8.88867	6.53406	6.29221	-32.0294	21.4231	21.4231
intensive-care unit patient [05_03_2013_B11_1959]	gender: male	59	pneumonia diagnoses: NA	thrombocytopenia: NA	-9999	-9999	icu_acquired_infection: NA	icu_acquired_infection_paired: NA	diabetes_mellitus: NA	abdominal_sepsis_and_controls: NA	GSM1691924	7.5079	8.86137	6.50886	6.1647	-31.0706	21.8389	21.8389
intensive-care unit patient [05_03_2013_B09_2617930]	gender: male	66	pneumonia diagnoses: hap	thrombocytopenia: NA	0	28	icu_acquired_infection: No_ICUA	icu_acquired_infection_paired: NA	diabetes_mellitus: DM	abdominal_sepsis_and_controls: NA	GSM1691923	8.08078	9.01372	7.30128	3.29259	-7.50344	14.5581	14.5581
intensive-care unit patient [05_03_2013_B08_2287701]	gender: female	69	pneumonia diagnoses: hap	thrombocytopenia: NA	-9999	-9999	icu_acquired_infection: NA	icu_acquired_infection_paired: NA	diabetes_mellitus: No_DM	abdominal_sepsis_and_controls: NA	GSM1691922	7.14953	8.9769	6.37748	5.99509	-29.4427	25.739	25.739
intensive-care unit patient [05_03_2013_B07_1519.1]	gender: male	78	pneumonia diagnoses: NA	thrombocytopenia: NA	-9999	-9999	icu_acquired_infection: NA	icu_acquired_infection_paired: NA	diabetes_mellitus: NA	abdominal_sepsis_and_controls: NA	GSM1691921	7.91515	9.06474	6.7726	5.75508	-27.2629	20.1915	20.1915
intensive-care unit patient [05_03_2013_B05_2590193]	gender: female	84	pneumonia diagnoses: cap	thrombocytopenia: C_low	0	28	icu_acquired_infection: No_ICUA	icu_acquired_infection_paired: NA	diabetes_mellitus: No_DM	abdominal_sepsis_and_controls: NA	GSM1602816	8.01317	9.0172	7.07266	5.30033	-23.7016	16.7701	16.7701
intensive-care unit patient [05_03_2013_B04_1310]	gender: male	73	pneumonia diagnoses: NA	thrombocytopenia: NA	-9999	-9999	icu_acquired_infection: NA	icu_acquired_infection_paired: NA	diabetes_mellitus: NA	abdominal_sepsis_and_controls: ctrl_GI	GSM1691920	7.5826	9.84534	7.07029	7.00482	-35.5063	27.8536	27.8536
intensive-care unit patient [05_03_2013_B02_2338157]	gender: male	78	pneumonia diagnoses: NA	thrombocytopenia: NA	-9999	-9999	icu_acquired_infection: NA	icu_acquired_infection_paired: NA	diabetes_mellitus: NA	abdominal_sepsis_and_controls: NA	GSM1691919	7.86182	9.01546	6.68727	6.83323	-36.0837	20.5736	20.5736
intensive-care unit patient [05_03_2013_A12_2342432]	gender: female	58	pneumonia diagnoses: NA	thrombocytopenia: NA	0	28	icu_acquired_infection: ICUA	icu_acquired_infection_paired: NA	diabetes_mellitus: No_DM	abdominal_sepsis_and_controls: NA	GSM1691918	7.86492	10.1199	6.75602	6.90294	-34.0182	32.2976	32.2976
intensive-care unit patient [05_03_2013_A11_432]	gender: male	75	pneumonia diagnoses: NA	thrombocytopenia: NA	-9999	-9999	icu_acquired_infection: NA	icu_acquired_infection_paired: NA	diabetes_mellitus: NA	abdominal_sepsis_and_controls: ctrl_GI	GSM1691917	7.78902	8.66154	7.14835	5.07341	-22.7264	13.1412	13.1412
intensive-care unit patient [05_03_2013_A10_408]	gender: female	61	pneumonia diagnoses: cap	thrombocytopenia: D_normal	0	28	icu_acquired_infection: NA	icu_acquired_infection_paired: NA	diabetes_mellitus: No_DM	abdominal_sepsis_and_controls: NA	GSM1602815	7.53586	9.55303	7.1179	6.44172	-31.6594	24.4045	24.4045
intensive-care unit patient [05_03_2013_A09_650]	gender: male	30	pneumonia diagnoses: NA	thrombocytopenia: NA	-9999	-9999	icu_acquired_infection: No_ICUA	icu_acquired_infection_paired: NA	diabetes_mellitus: No_DM	abdominal_sepsis_and_controls: NA	GSM1691916	8.10821	9.34079	7.27944	3.68275	-9.87275	18.2646	18.2646
intensive-care unit patient [05_03_2013_A08_2714354]	gender: male	68	pneumonia diagnoses: hap	thrombocytopenia: NA	0	28	icu_acquired_infection: No_ICUA	icu_acquired_infection_paired: NA	diabetes_mellitus: DM	abdominal_sepsis_and_controls: NA	GSM1691915	7.60002	10.1743	6.26968	7.41049	-37.9968	38.0427	38.0427
intensive-care unit patient [05_03_2013_A06_2413593]	gender: male	86	pneumonia diagnoses: NA	thrombocytopenia: NA	-9999	-9999	icu_acquired_infection: NA	icu_acquired_infection_paired: NA	diabetes_mellitus: NA	abdominal_sepsis_and_controls: NA	GSM1691914	7.99067	9.95958	7.12193	6.9407	-34.6989	26.9583	26.9583
intensive-care unit patient [05_03_2013_A03_2572276]	gender: female	59	pneumonia diagnoses: no-cap	thrombocytopenia: NA	-9999	-9999	icu_acquired_infection: NA	icu_acquired_infection_paired: NA	diabetes_mellitus: NA	abdominal_sepsis_and_controls: NA	GSM1602814	8.0598	9.8273	7.19909	6.63544	-32.547	24.5534	24.5534
intensive-care unit patient [05_03_2013_A01_2174829]	gender: female	24	pneumonia diagnoses: NA	thrombocytopenia: NA	-9999	-9999	icu_acquired_infection: NA	icu_acquired_infection_paired: NA	diabetes_mellitus: NA	abdominal_sepsis_and_controls: ctrl_GI	GSM1691913	8.64304	8.59895	7.91072	5.7525	-28.3182	2.51318	2.51318
intensive-care unit patient [03_04_2013_H09_2480]	gender: female	73	pneumonia diagnoses: cap	thrombocytopenia: NA	1	4	icu_acquired_infection: No_ICUA	icu_acquired_infection_paired: NA	diabetes_mellitus: No_DM	abdominal_sepsis_and_controls: NA	GSM1602813	7.02232	9.30495	5.98168	5.44561	-24.2332	33.1993	33.1993
intensive-care unit patient [03_04_2013_H08_3310]	gender: male	29	pneumonia diagnoses: NA	thrombocytopenia: NA	-9999	-9999	icu_acquired_infection: NA	icu_acquired_infection_paired: NA	diabetes_mellitus: NA	abdominal_sepsis_and_controls: NA	GSM1691912	7.90791	9.88827	6.91688	5.44623	-22.8111	28.2073	28.2073
intensive-care unit patient [03_04_2013_H05_544]	gender: female	71	pneumonia diagnoses: cap	thrombocytopenia: NA	0	28	icu_acquired_infection: No_ICUA	icu_acquired_infection_paired: NA	diabetes_mellitus: No_DM	abdominal_sepsis_and_controls: NA	GSM1602812	7.22718	10.0726	6.28747	7.32281	-37.5474	38.3561	38.3561
intensive-care unit patient [03_04_2013_H04_2814]	gender: female	45	pneumonia diagnoses: hap	thrombocytopenia: D_normal	0	28	icu_acquired_infection: No_ICUA	icu_acquired_infection_paired: NA	diabetes_mellitus: No_DM	abdominal_sepsis_and_controls: NA	GSM1691911	7.65235	10.4247	6.64383	6.39452	-29.1993	37.5249	37.5249
intensive-care unit patient [03_04_2013_H03_3263.1]	gender: female	44	pneumonia diagnoses: NA	thrombocytopenia: NA	-9999	-9999	icu_acquired_infection: NA	icu_acquired_infection_paired: NA	diabetes_mellitus: NA	abdominal_sepsis_and_controls: NA	GSM1691910	7.30095	8.73897	6.66332	6.09125	-30.7782	20.0859	20.0859
intensive-care unit patient [03_04_2013_H02_2404]	gender: female	63	pneumonia diagnoses: cap	thrombocytopenia: NA	0	28	icu_acquired_infection: ICUA	icu_acquired_infection_paired: NA	diabetes_mellitus: No_DM	abdominal_sepsis_and_controls: NA	GSM1602811	7.29209	10.1532	6.66473	6.70102	-32.3347	35.8669	35.8669
intensive-care unit patient [03_04_2013_H01_2606]	gender: female	43	pneumonia diagnoses: NA	thrombocytopenia: NA	0	28	icu_acquired_infection: No_ICUA	icu_acquired_infection_paired: NA	diabetes_mellitus: NA	abdominal_sepsis_and_controls: NA	GSM1691909	8.07256	10.189	6.65429	6.72465	-32.4057	33.0192	33.0192
intensive-care unit patient [03_04_2013_G12_2624]	gender: male	73	pneumonia diagnoses: NA	thrombocytopenia: NA	-9999	-9999	icu_acquired_infection: NA	icu_acquired_infection_paired: NA	diabetes_mellitus: NA	abdominal_sepsis_and_controls: NA	GSM1691908	7.3969	9.69807	6.97293	7.66242	-41.172	27.8085	27.8085
intensive-care unit patient [03_04_2013_G11_3334]	gender: female	71	pneumonia diagnoses: NA	thrombocytopenia: NA	-9999	-9999	icu_acquired_infection: NA	icu_acquired_infection_paired: NA	diabetes_mellitus: NA	abdominal_sepsis_and_controls: NA	GSM1691907	8.77149	8.55949	7.264	5.17486	-23.7445	6.85589	6.85589
intensive-care unit patient [03_04_2013_G10_2837]	gender: male	46	pneumonia diagnoses: NA	thrombocytopenia: NA	-9999	-9999	icu_acquired_infection: NA	icu_acquired_infection_paired: NA	diabetes_mellitus: NA	abdominal_sepsis_and_controls: NA	GSM1691906	8.38496	8.55851	7.31165	6.25242	-32.4604	8.10265	8.10265
intensive-care unit patient [03_04_2013_G09_2835]	gender: male	72	pneumonia diagnoses: NA	thrombocytopenia: NA	0	28	icu_acquired_infection: NA	icu_acquired_infection_paired: NA	diabetes_mellitus: NA	abdominal_sepsis_and_controls: NA	GSM1691905	8.30183	8.8792	6.86198	4.79005	-19.8989	15.7367	15.7367
intensive-care unit patient [03_04_2013_G07_3147]	gender: male	77	pneumonia diagnoses: cap	thrombocytopenia: C_low	0	28	icu_acquired_infection: NA	icu_acquired_infection_paired: NA	diabetes_mellitus: DM	abdominal_sepsis_and_controls: NA	GSM1602810	8.02937	9.29229	7.10069	4.71486	-18.3213	19.5344	19.5344
intensive-care unit patient [03_04_2013_G05_2638]	gender: female	48	pneumonia diagnoses: NA	thrombocytopenia: NA	0	28	icu_acquired_infection: NA	icu_acquired_infection_paired: NA	diabetes_mellitus: No_DM	abdominal_sepsis_and_controls: NA	GSM1691904	7.74992	9.42439	6.89572	5.76588	-26.5016	23.8888	23.8888
intensive-care unit patient [03_04_2013_G03_3338]	gender: male	50	pneumonia diagnoses: NA	thrombocytopenia: C_low	0	28	icu_acquired_infection: No_ICUA	icu_acquired_infection_paired: NA	diabetes_mellitus: No_DM	abdominal_sepsis_and_controls: NA	GSM1691903	6.31675	8.33915	5.78911	4.35989	-17.8001	27.0403	27.0403
intensive-care unit patient [03_04_2013_G01_2904780]	gender: male	63	pneumonia diagnoses: NA	thrombocytopenia: NA	-9999	-9999	icu_acquired_infection: NA	icu_acquired_infection_paired: NA	diabetes_mellitus: NA	abdominal_sepsis_and_controls: ctrl_GI	GSM1691902	8.14956	9.34275	6.8854	6.92772	-36.0548	21.3579	21.3579
intensive-care unit patient [03_04_2013_F09_3041]	gender: female	31	pneumonia diagnoses: NA	thrombocytopenia: B_medium_low	0	28	icu_acquired_infection: NA	icu_acquired_infection_paired: NA	diabetes_mellitus: No_DM	abdominal_sepsis_and_controls: abdo_s	GSM1691901	6.92747	9.54612	6.16643	7.04784	-36.5944	34.7681	34.7681
intensive-care unit patient [03_04_2013_F08_3096]	gender: male	72	pneumonia diagnoses: hap	thrombocytopenia: A_very_low	1	13	icu_acquired_infection: No_ICUA	icu_acquired_infection_paired: NA	diabetes_mellitus: No_DM	abdominal_sepsis_and_controls: NA	GSM1691900	6.99065	9.84371	6.09049	5.40664	-22.6382	38.4394	38.4394
intensive-care unit patient [03_04_2013_F07_806]	gender: male	66	pneumonia diagnoses: NA	thrombocytopenia: NA	-9999	-9999	icu_acquired_infection: NA	icu_acquired_infection_paired: NA	diabetes_mellitus: NA	abdominal_sepsis_and_controls: NA	GSM1691899	7.8318	8.30178	7.14116	4.22416	-16.7267	9.01002	9.01002
intensive-care unit patient [03_04_2013_F06_3049]	gender: female	71	pneumonia diagnoses: NA	thrombocytopenia: NA	0	28	icu_acquired_infection: ICUA	icu_acquired_infection_paired: Admis_ICUAI	diabetes_mellitus: DM	abdominal_sepsis_and_controls: NA	GSM1691898	7.61651	9.72306	6.36817	6.8664	-34.6786	32.1341	32.1341
intensive-care unit patient [03_04_2013_F05_2999]	gender: male	71	pneumonia diagnoses: NA	thrombocytopenia: NA	0	28	icu_acquired_infection: NA	icu_acquired_infection_paired: NA	diabetes_mellitus: DM	abdominal_sepsis_and_controls: NA	GSM1691897	6.90072	9.86777	5.55985	5.77388	-25.5487	43.4655	43.4655
intensive-care unit patient [03_04_2013_F04_2907847]	gender: male	68	pneumonia diagnoses: hap	thrombocytopenia: NA	0	28	icu_acquired_infection: No_ICUA	icu_acquired_infection_paired: NA	diabetes_mellitus: No_DM	abdominal_sepsis_and_controls: NA	GSM1691896	7.08549	9.64313	5.81641	6.61838	-32.8906	38.0592	38.0592
intensive-care unit patient [03_04_2013_F02_2618]	gender: male	59	pneumonia diagnoses: no-cap	thrombocytopenia: NA	-9999	-9999	icu_acquired_infection: NA	icu_acquired_infection_paired: NA	diabetes_mellitus: NA	abdominal_sepsis_and_controls: NA	GSM1602808	7.79674	7.82754	6.67636	4.47631	-19.8916	7.70796	7.70796
intensive-care unit patient [03_04_2013_E12_2452]	gender: female	56	pneumonia diagnoses: hap	thrombocytopenia: NA	0	28	icu_acquired_infection: No_ICUA	icu_acquired_infection_paired: NA	diabetes_mellitus: No_DM	abdominal_sepsis_and_controls: NA	GSM1691895	7.9389	9.75794	6.76988	6.26603	-29.7361	27.8348	27.8348
intensive-care unit patient [03_04_2013_E10_1198]	gender: male	84	pneumonia diagnoses: NA	thrombocytopenia: NA	-9999	-9999	icu_acquired_infection: NA	icu_acquired_infection_paired: NA	diabetes_mellitus: NA	abdominal_sepsis_and_controls: NA	GSM1691894	7.96902	9.60962	7.00467	6.60591	-32.8306	24.1186	24.1186
intensive-care unit patient [03_04_2013_E08_1507]	gender: male	68	pneumonia diagnoses: hap	thrombocytopenia: NA	0	28	icu_acquired_infection: No_ICUA	icu_acquired_infection_paired: NA	diabetes_mellitus: No_DM	abdominal_sepsis_and_controls: NA	GSM1691893	7.10897	8.35454	5.50394	3.85034	-13.6161	26.1796	26.1796
intensive-care unit patient [03_04_2013_E06_526]	gender: male	54	pneumonia diagnoses: no-cap	thrombocytopenia: NA	-9999	-9999	icu_acquired_infection: NA	icu_acquired_infection_paired: NA	diabetes_mellitus: NA	abdominal_sepsis_and_controls: NA	GSM1602806	7.82167	9.45653	7.10225	5.65033	-25.4894	22.2381	22.2381
intensive-care unit patient [03_04_2013_E05_530]	gender: male	79	pneumonia diagnoses: NA	thrombocytopenia: NA	-9999	-9999	icu_acquired_infection: NA	icu_acquired_infection_paired: NA	diabetes_mellitus: NA	abdominal_sepsis_and_controls: NA	GSM1691892	7.56496	8.89279	6.90981	6.51604	-33.8288	18.6404	18.6404
intensive-care unit patient [03_04_2013_E04_1485]	gender: male	71	pneumonia diagnoses: NA	thrombocytopenia: NA	-9999	-9999	icu_acquired_infection: NA	icu_acquired_infection_paired: NA	diabetes_mellitus: NA	abdominal_sepsis_and_controls: NA	GSM1691891	7.44305	8.66956	6.55375	6.02886	-30.4336	19.609	19.609
intensive-care unit patient [03_04_2013_E02_1726]	gender: female	63	pneumonia diagnoses: NA	thrombocytopenia: NA	0	28	icu_acquired_infection: NA	icu_acquired_infection_paired: NA	diabetes_mellitus: DM	abdominal_sepsis_and_controls: NA	GSM1691890	7.96282	9.22528	6.9555	4.30595	-15.1836	20.2688	20.2688
intensive-care unit patient [03_04_2013_E01_1720]	gender: male	74	pneumonia diagnoses: NA	thrombocytopenia: NA	-9999	-9999	icu_acquired_infection: NA	icu_acquired_infection_paired: NA	diabetes_mellitus: NA	abdominal_sepsis_and_controls: NA	GSM1691889	7.76928	10.3042	6.73342	7.50039	-38.4058	34.9447	34.9447
intensive-care unit patient [03_04_2013_D12_2557847]	gender: male	45	pneumonia diagnoses: NA	thrombocytopenia: NA	-9999	-9999	icu_acquired_infection: NA	icu_acquired_infection_paired: NA	diabetes_mellitus: NA	abdominal_sepsis_and_controls: NA	GSM1691888	7.66875	9.97496	6.91195	7.80051	-41.6157	30.235	30.235
intensive-care unit patient [03_04_2013_D09_2149]	gender: female	84	pneumonia diagnoses: NA	thrombocytopenia: NA	-9999	-9999	icu_acquired_infection: NA	icu_acquired_infection_paired: NA	diabetes_mellitus: NA	abdominal_sepsis_and_controls: NA	GSM1691887	7.39478	9.32312	6.6929	6.24627	-30.6352	25.9488	25.9488
intensive-care unit patient [03_04_2013_D08_1949]	gender: female	49	pneumonia diagnoses: NA	thrombocytopenia: A_very_low	0	28	icu_acquired_infection: NA	icu_acquired_infection_paired: NA	diabetes_mellitus: No_DM	abdominal_sepsis_and_controls: NA	GSM1691886	7.93607	9.3392	7.30767	5.49814	-24.5353	18.7492	18.7492
intensive-care unit patient [03_04_2013_D07_2958]	gender: male	50	pneumonia diagnoses: NA	thrombocytopenia: NA	0	28	icu_acquired_infection: No_ICUA	icu_acquired_infection_paired: NA	diabetes_mellitus: DM	abdominal_sepsis_and_controls: NA	GSM1691885	7.58678	9.88684	6.6165	6.26797	-29.4606	32.0386	32.0386
intensive-care unit patient [03_04_2013_D06_2785]	gender: male	71	pneumonia diagnoses: NA	thrombocytopenia: NA	1	0	icu_acquired_infection: NA	icu_acquired_infection_paired: NA	diabetes_mellitus: DM	abdominal_sepsis_and_controls: NA	GSM1691884	7.89129	9.64664	6.81299	8.15192	-45.223	26.4429	26.4429
intensive-care unit patient [03_04_2013_D03_2719]	gender: male	65	pneumonia diagnoses: NA	thrombocytopenia: NA	0	28	icu_acquired_infection: No_ICUA	icu_acquired_infection_paired: NA	diabetes_mellitus: NA	abdominal_sepsis_and_controls: NA	GSM1691883	7.34591	9.52394	6.56779	5.14745	-21.2915	29.4259	29.4259
intensive-care unit patient [03_04_2013_D01_2761]	gender: male	63	pneumonia diagnoses: hap	thrombocytopenia: NA	0	28	icu_acquired_infection: No_ICUA	icu_acquired_infection_paired: NA	diabetes_mellitus: DM	abdominal_sepsis_and_controls: NA	GSM1691882	7.0929	10.1651	6.695	7.58508	-39.45	36.6006	36.6006
intensive-care unit patient [03_04_2013_C10_2920]	gender: female	77	pneumonia diagnoses: NA	thrombocytopenia: NA	-9999	-9999	icu_acquired_infection: NA	icu_acquired_infection_paired: NA	diabetes_mellitus: NA	abdominal_sepsis_and_controls: NA	GSM1691881	7.83511	8.87173	6.78452	5.82432	-28.2845	18.2848	18.2848
intensive-care unit patient [03_04_2013_C09_2694697]	gender: male	77	pneumonia diagnoses: NA	thrombocytopenia: NA	1	11	icu_acquired_infection: ICUA	icu_acquired_infection_paired: NA	diabetes_mellitus: No_DM	abdominal_sepsis_and_controls: NA	GSM1691880	7.46188	8.45938	6.50811	6.16726	-32.0498	17.5634	17.5634
intensive-care unit patient [03_04_2013_C08_2736]	gender: female	64	pneumonia diagnoses: cap	thrombocytopenia: NA	0	28	icu_acquired_infection: No_ICUA	icu_acquired_infection_paired: NA	diabetes_mellitus: No_DM	abdominal_sepsis_and_controls: NA	GSM1602805	7.57199	9.43942	6.92629	6.51324	-32.5053	24.564	24.564
intensive-care unit patient [03_04_2013_C07_2770]	gender: male	52	pneumonia diagnoses: NA	thrombocytopenia: NA	-9999	-9999	icu_acquired_infection: No_ICUA	icu_acquired_infection_paired: NA	diabetes_mellitus: NA	abdominal_sepsis_and_controls: NA	GSM1691879	7.93381	8.91773	7.13636	5.61585	-26.4882	15.4757	15.4757
intensive-care unit patient [03_04_2013_C06_2765]	gender: female	59	pneumonia diagnoses: NA	thrombocytopenia: NA	0	28	icu_acquired_infection: No_ICUA	icu_acquired_infection_paired: NA	diabetes_mellitus: NA	abdominal_sepsis_and_controls: NA	GSM1691878	8.04886	9.30257	6.87691	6.90393	-35.9628	21.4103	21.4103
intensive-care unit patient [03_04_2013_C05_2611]	gender: male	61	pneumonia diagnoses: NA	thrombocytopenia: NA	0	28	icu_acquired_infection: No_ICUA	icu_acquired_infection_paired: NA	diabetes_mellitus: No_DM	abdominal_sepsis_and_controls: abdo_s	GSM1691877	7.36118	9.71265	6.35984	6.20316	-29.362	33.177	33.177
intensive-care unit patient [03_04_2013_C04_1239.1]	gender: female	69	pneumonia diagnoses: NA	thrombocytopenia: NA	-9999	-9999	icu_acquired_infection: NA	icu_acquired_infection_paired: NA	diabetes_mellitus: NA	abdominal_sepsis_and_controls: NA	GSM1691876	7.731	9.27852	6.84826	5.97212	-28.514	22.7357	22.7357
intensive-care unit patient [03_04_2013_C02_2585]	gender: male	68	pneumonia diagnoses: NA	thrombocytopenia: NA	0	28	icu_acquired_infection: No_ICUA	icu_acquired_infection_paired: NA	diabetes_mellitus: DM	abdominal_sepsis_and_controls: NA	GSM1691875	7.81495	9.56226	6.75769	7.81166	-42.6812	26.2847	26.2847
intensive-care unit patient [03_04_2013_C01_2651]	gender: female	32	pneumonia diagnoses: cap	thrombocytopenia: NA	0	28	icu_acquired_infection: No_ICUA	icu_acquired_infection_paired: NA	diabetes_mellitus: No_DM	abdominal_sepsis_and_controls: NA	GSM1691874	7.43935	9.6101	6.85996	7.02561	-36.24	27.5785	27.5785
intensive-care unit patient [03_04_2013_B11_2547]	gender: male	56	pneumonia diagnoses: NA	thrombocytopenia: NA	0	28	icu_acquired_infection: NA	icu_acquired_infection_paired: NA	diabetes_mellitus: No_DM	abdominal_sepsis_and_controls: NA	GSM1691873	7.849	8.9022	6.55642	4.23025	-15.3464	20.4453	20.4453
intensive-care unit patient [03_04_2013_B08_3242]	gender: male	60	pneumonia diagnoses: no-cap	thrombocytopenia: NA	-9999	-9999	icu_acquired_infection: NA	icu_acquired_infection_paired: NA	diabetes_mellitus: NA	abdominal_sepsis_and_controls: NA	GSM1602804	8.53462	9.08329	7.55689	5.19103	-22.6392	11.2884	11.2884
intensive-care unit patient [03_04_2013_B07_3252]	gender: male	69	pneumonia diagnoses: cap	thrombocytopenia: NA	0	28	icu_acquired_infection: NA	icu_acquired_infection_paired: NA	diabetes_mellitus: No_DM	abdominal_sepsis_and_controls: NA	GSM1602803	7.75689	10.5777	6.83089	5.78347	-23.899	37.2416	37.2416
intensive-care unit patient [03_04_2013_B06_1793]	gender: female	46	pneumonia diagnoses: cap	thrombocytopenia: NA	0	28	icu_acquired_infection: No_ICUA	icu_acquired_infection_paired: NA	diabetes_mellitus: No_DM	abdominal_sepsis_and_controls: NA	GSM1602802	8.09345	10.3291	7.13993	7.02742	-34.5151	30.4869	30.4869
intensive-care unit patient [03_04_2013_B05_3273]	gender: female	50	pneumonia diagnoses: NA	thrombocytopenia: NA	0	28	icu_acquired_infection: No_ICUA	icu_acquired_infection_paired: NA	diabetes_mellitus: No_DM	abdominal_sepsis_and_controls: abdo_s	GSM1691871	7.58666	10.6694	6.73804	6.97429	-33.299	39.7548	39.7548
intensive-care unit patient [03_04_2013_B04_3360]	gender: male	63	pneumonia diagnoses: NA	thrombocytopenia: NA	-9999	-9999	icu_acquired_infection: NA	icu_acquired_infection_paired: NA	diabetes_mellitus: NA	abdominal_sepsis_and_controls: NA	GSM1691870	7.93374	8.48174	7.50118	5.89593	-29.786	7.61201	7.61201
intensive-care unit patient [03_04_2013_B03_2613163]	gender: female	81	pneumonia diagnoses: NA	thrombocytopenia: NA	-9999	-9999	icu_acquired_infection: NA	icu_acquired_infection_paired: NA	diabetes_mellitus: NA	abdominal_sepsis_and_controls: NA	GSM1691869	7.33887	8.24123	5.93452	5.15473	-24.4027	20.3864	20.3864
intensive-care unit patient [03_04_2013_B02_3270]	gender: male	64	pneumonia diagnoses: no-cap	thrombocytopenia: NA	-9999	-9999	icu_acquired_infection: NA	icu_acquired_infection_paired: NA	diabetes_mellitus: NA	abdominal_sepsis_and_controls: NA	GSM1602801	8.01476	9.52071	7.27451	6.3136	-30.6811	20.7086	20.7086
intensive-care unit patient [03_04_2013_A10_3165]	gender: male	61	pneumonia diagnoses: cap	thrombocytopenia: NA	1	7	icu_acquired_infection: No_ICUA	icu_acquired_infection_paired: NA	diabetes_mellitus: DM	abdominal_sepsis_and_controls: NA	GSM1691868	7.22849	9.07354	6.78084	4.70947	-18.8337	23.1537	23.1537
intensive-care unit patient [03_04_2013_A09_3172]	gender: female	69	pneumonia diagnoses: hap	thrombocytopenia: NA	0	28	icu_acquired_infection: No_ICUA	icu_acquired_infection_paired: NA	diabetes_mellitus: No_DM	abdominal_sepsis_and_controls: NA	GSM1691867	7.67574	8.4786	6.66552	5.6143	-27.532	15.5668	15.5668
intensive-care unit patient [03_04_2013_A07_3170]	gender: male	30	pneumonia diagnoses: hap	thrombocytopenia: NA	0	28	icu_acquired_infection: No_ICUA	icu_acquired_infection_paired: NA	diabetes_mellitus: No_DM	abdominal_sepsis_and_controls: NA	GSM1691866	7.46961	9.41066	6.58299	6.65995	-33.7622	27.5105	27.5105
intensive-care unit patient [03_04_2013_A06_3191]	gender: male	57	pneumonia diagnoses: hap	thrombocytopenia: NA	0	28	icu_acquired_infection: No_ICUA	icu_acquired_infection_paired: NA	diabetes_mellitus: No_DM	abdominal_sepsis_and_controls: NA	GSM1691865	7.40955	10.7335	6.48056	6.90868	-32.6246	43.3482	43.3482
intensive-care unit patient [03_04_2013_A05_3193]	gender: male	81	pneumonia diagnoses: hap	thrombocytopenia: NA	1	12	icu_acquired_infection: No_ICUA	icu_acquired_infection_paired: NA	diabetes_mellitus: DM	abdominal_sepsis_and_controls: NA	GSM1691864	7.66725	9.39532	6.40794	5.41386	-23.7334	27.9386	27.9386
intensive-care unit patient [03_04_2013_A03_3199]	gender: male	38	pneumonia diagnoses: hap	thrombocytopenia: C_low	0	28	icu_acquired_infection: No_ICUA	icu_acquired_infection_paired: NA	diabetes_mellitus: No_DM	abdominal_sepsis_and_controls: NA	GSM1691863	7.6616	10.5364	6.84323	8.2084	-43.5721	37.086	37.086
intensive-care unit patient [03_04_2013_A02_3210]	gender: male	50	pneumonia diagnoses: NA	thrombocytopenia: NA	-9999	-9999	icu_acquired_infection: NA	icu_acquired_infection_paired: NA	diabetes_mellitus: NA	abdominal_sepsis_and_controls: NA	GSM1691862	7.74121	9.86565	7.28046	7.93012	-42.9185	25.6703	25.6703
intensive-care unit patient [03_04_2013_A01_3213]	gender: female	83	pneumonia diagnoses: hap	thrombocytopenia: NA	1	6	icu_acquired_infection: NA	icu_acquired_infection_paired: NA	diabetes_mellitus: NA	abdominal_sepsis_and_controls: NA	GSM1691861	7.50943	10.3869	6.75997	7.98365	-42.1206	36.7571	36.7571
healthy subject [27_03_2013_D03_hv13]	gender: female	69	pneumonia diagnoses: NA	thrombocytopenia: NA	-9999	-9999	icu_acquired_infection: healthy	icu_acquired_infection_paired: healthy	diabetes_mellitus: NA	abdominal_sepsis_and_controls: NA	GSM1602969	8.67459	7.40278	8.32349	3.24831	-10.9529	-14.3494	-10.9529
healthy subject [27_03_2013_C05_hv24]	gender: female	64	pneumonia diagnoses: NA	thrombocytopenia: NA	-9999	-9999	icu_acquired_infection: healthy	icu_acquired_infection_paired: healthy	diabetes_mellitus: NA	abdominal_sepsis_and_controls: NA	GSM1602966	8.74635	8.24706	7.79762	4.01208	-15.1048	-0.915751	-0.915751
healthy subject [27_03_2013_A11_hv68]	gender: male	26	pneumonia diagnoses: NA	thrombocytopenia: NA	-9999	-9999	icu_acquired_infection: healthy	icu_acquired_infection_paired: healthy	diabetes_mellitus: NA	abdominal_sepsis_and_controls: NA	GSM1602964	8.76827	8.00946	8.11576	3.65173	-12.761	-6.27854	-6.27854
healthy subject [27_03_2013_A03_hv33]	gender: female	26	pneumonia diagnoses: NA	thrombocytopenia: NA	-9999	-9999	icu_acquired_infection: healthy	icu_acquired_infection_paired: healthy	diabetes_mellitus: NA	abdominal_sepsis_and_controls: NA	GSM1602963	9.1156	7.44236	8.02425	3.30739	-11.316	-13.3249	-11.316
healthy subject [26_03_2013_H12_hv48]	gender: male	29	pneumonia diagnoses: NA	thrombocytopenia: NA	-9999	-9999	icu_acquired_infection: healthy	icu_acquired_infection_paired: healthy	diabetes_mellitus: NA	abdominal_sepsis_and_controls: NA	GSM1602962	8.87836	6.99955	8.29433	2.97293	-9.68091	-19.4711	-9.68091
healthy subject [26_03_2013_H10_hv69]	gender: female	24	pneumonia diagnoses: NA	thrombocytopenia: NA	-9999	-9999	icu_acquired_infection: healthy	icu_acquired_infection_paired: healthy	diabetes_mellitus: NA	abdominal_sepsis_and_controls: NA	GSM1602961	8.71705	7.70823	7.86715	4.00161	-16.3037	-7.36634	-7.36634
healthy subject [26_03_2013_G11_hv70]	gender: female	27	pneumonia diagnoses: NA	thrombocytopenia: NA	-9999	-9999	icu_acquired_infection: healthy	icu_acquired_infection_paired: healthy	diabetes_mellitus: NA	abdominal_sepsis_and_controls: NA	GSM1602960	8.79176	7.22364	7.98149	3.42429	-12.7942	-14.0263	-12.7942
healthy subject [26_03_2013_F12_hv44]	gender: male	32	pneumonia diagnoses: NA	thrombocytopenia: NA	-9999	-9999	icu_acquired_infection: healthy	icu_acquired_infection_paired: healthy	diabetes_mellitus: NA	abdominal_sepsis_and_controls: NA	GSM1602957	8.50846	7.56174	7.7611	3.16682	-9.92436	-7.23347	-7.23347
healthy subject [26_03_2013_F09_hv57]	gender: female	30	pneumonia diagnoses: NA	thrombocytopenia: NA	-9999	-9999	icu_acquired_infection: healthy	icu_acquired_infection_paired: healthy	diabetes_mellitus: NA	abdominal_sepsis_and_controls: NA	GSM1602956	8.72512	7.61834	7.64529	3.82128	-15.062	-6.57352	-6.57352
healthy subject [26_03_2013_F06_hv42]	gender: female	35	pneumonia diagnoses: NA	thrombocytopenia: NA	-9999	-9999	icu_acquired_infection: healthy	icu_acquired_infection_paired: healthy	diabetes_mellitus: NA	abdominal_sepsis_and_controls: NA	GSM1602954	8.81315	7.64522	7.49744	3.51807	-12.547	-5.43116	-5.43116
healthy subject [26_03_2013_A04_hv22]	gender: male	60	pneumonia diagnoses: NA	thrombocytopenia: NA	-9999	-9999	icu_acquired_infection: healthy	icu_acquired_infection_paired: healthy	diabetes_mellitus: NA	abdominal_sepsis_and_controls: NA	GSM1602948	8.95439	7.3371	7.63933	2.5141	-5.17135	-10.6364	-5.17135
healthy subject [20_03_2013_G02_hv36]	gender: male	39	pneumonia diagnoses: NA	thrombocytopenia: NA	-9999	-9999	icu_acquired_infection: healthy	icu_acquired_infection_paired: healthy	diabetes_mellitus: NA	abdominal_sepsis_and_controls: NA	GSM1602920	8.50169	7.73028	7.88678	4.04636	-16.6219	-6.36298	-6.36298
healthy subject [20_03_2013_D11_hv16]	gender: female	80	pneumonia diagnoses: NA	thrombocytopenia: NA	-9999	-9999	icu_acquired_infection: healthy	icu_acquired_infection_paired: healthy	diabetes_mellitus: NA	abdominal_sepsis_and_controls: NA	GSM1602917	8.07286	7.38678	7.36645	4.40204	-20.3288	-4.06948	-4.06948
healthy subject [20_03_2013_D05_hv17]	gender: female	87	pneumonia diagnoses: NA	thrombocytopenia: NA	-9999	-9999	icu_acquired_infection: healthy	icu_acquired_infection_paired: healthy	diabetes_mellitus: NA	abdominal_sepsis_and_controls: NA	GSM1602916	8.61817	6.89088	7.73492	3.02893	-10.4029	-14.9597	-10.4029
healthy subject [20_03_2013_D04_hv47]	gender: male	31	pneumonia diagnoses: NA	thrombocytopenia: NA	-9999	-9999	icu_acquired_infection: healthy	icu_acquired_infection_paired: healthy	diabetes_mellitus: NA	abdominal_sepsis_and_controls: NA	GSM1602915	8.77859	7.42152	8.02492	2.78268	-7.1458	-12.1236	-7.1458
healthy subject [20_03_2013_D03_hv54]	gender: male	39	pneumonia diagnoses: NA	thrombocytopenia: NA	-9999	-9999	icu_acquired_infection: healthy	icu_acquired_infection_paired: healthy	diabetes_mellitus: NA	abdominal_sepsis_and_controls: NA	GSM1602914	8.6206	7.41322	7.8296	3.51072	-13.0482	-9.93142	-9.93142
healthy subject [20_03_2013_C11_hv12]	gender: male	35	pneumonia diagnoses: NA	thrombocytopenia: NA	-9999	-9999	icu_acquired_infection: healthy	icu_acquired_infection_paired: healthy	diabetes_mellitus: NA	abdominal_sepsis_and_controls: NA	GSM1602913	8.93799	6.83073	7.99035	2.00525	-2.27024	-19.1008	-2.27024
healthy subject [20_03_2013_C05_hv02]	gender: male	51	pneumonia diagnoses: NA	thrombocytopenia: NA	-9999	-9999	icu_acquired_infection: healthy	icu_acquired_infection_paired: healthy	diabetes_mellitus: NA	abdominal_sepsis_and_controls: NA	GSM1602911	8.65072	7.76135	7.88587	3.09698	-8.87948	-6.64567	-6.64567
healthy subject [20_03_2013_C04_hv08]	gender: male	78	pneumonia diagnoses: NA	thrombocytopenia: NA	-9999	-9999	icu_acquired_infection: healthy	icu_acquired_infection_paired: healthy	diabetes_mellitus: NA	abdominal_sepsis_and_controls: NA	GSM1602910	8.52096	7.25175	7.64022	3.50845	-13.4185	-9.74377	-9.74377
healthy subject [20_03_2013_C02_hv04]	gender: male	48	pneumonia diagnoses: NA	thrombocytopenia: NA	-9999	-9999	icu_acquired_infection: healthy	icu_acquired_infection_paired: healthy	diabetes_mellitus: NA	abdominal_sepsis_and_controls: NA	GSM1602909	8.84513	7.11968	7.78632	2.2533	-3.58876	-13.8036	-3.58876
healthy subject [19_03_2013_E09_hv20]	gender: female	46	pneumonia diagnoses: NA	thrombocytopenia: NA	-9999	-9999	icu_acquired_infection: healthy	icu_acquired_infection_paired: healthy	diabetes_mellitus: NA	abdominal_sepsis_and_controls: NA	GSM1602901	8.80491	7.68953	8.10556	2.6602	-5.5185	-9.915	-5.5185
healthy subject [19_03_2013_E08_hv41]	gender: female	25	pneumonia diagnoses: NA	thrombocytopenia: NA	-9999	-9999	icu_acquired_infection: healthy	icu_acquired_infection_paired: healthy	diabetes_mellitus: NA	abdominal_sepsis_and_controls: NA	GSM1602900	8.84831	7.90901	8.06721	3.52964	-12.0112	-7.33922	-7.33922
healthy subject [19_03_2013_E07_hv39]	gender: female	34	pneumonia diagnoses: NA	thrombocytopenia: NA	-9999	-9999	icu_acquired_infection: healthy	icu_acquired_infection_paired: healthy	diabetes_mellitus: NA	abdominal_sepsis_and_controls: NA	GSM1602899	8.6145	7.60759	7.94106	3.64782	-13.6924	-8.6589	-8.6589
healthy subject [19_03_2013_E01_hv14]	gender: female	74	pneumonia diagnoses: NA	thrombocytopenia: NA	-9999	-9999	icu_acquired_infection: healthy	icu_acquired_infection_paired: healthy	diabetes_mellitus: NA	abdominal_sepsis_and_controls: NA	GSM1602898	8.45676	7.77296	7.65938	3.56632	-12.6482	-3.82128	-3.82128
healthy subject [19_03_2013_D12_hv34]	gender: female	28	pneumonia diagnoses: NA	thrombocytopenia: NA	-9999	-9999	icu_acquired_infection: healthy	icu_acquired_infection_paired: healthy	diabetes_mellitus: NA	abdominal_sepsis_and_controls: NA	GSM1602897	8.87631	7.27052	8.28649	2.36736	-4.149	-16.3792	-4.149
healthy subject [19_03_2013_D07_hv53]	gender: male	28	pneumonia diagnoses: NA	thrombocytopenia: NA	-9999	-9999	icu_acquired_infection: healthy	icu_acquired_infection_paired: healthy	diabetes_mellitus: NA	abdominal_sepsis_and_controls: NA	GSM1602896	9.06008	7.09742	8.21728	2.64645	-6.80512	-18.5216	-6.80512
healthy subject [19_03_2013_D06_hv10]	gender: male	88	pneumonia diagnoses: NA	thrombocytopenia: NA	-9999	-9999	icu_acquired_infection: healthy	icu_acquired_infection_paired: healthy	diabetes_mellitus: NA	abdominal_sepsis_and_controls: NA	GSM1602895	8.81791	7.18519	7.7976	3.53223	-13.7557	-13.0505	-13.0505
healthy subject [19_03_2013_D05_hv38]	gender: male	35	pneumonia diagnoses: NA	thrombocytopenia: NA	-9999	-9999	icu_acquired_infection: healthy	icu_acquired_infection_paired: healthy	diabetes_mellitus: NA	abdominal_sepsis_and_controls: NA	GSM1602894	8.79363	7.38556	8.0291	3.17941	-10.4325	-12.6229	-10.4325
healthy subject [19_03_2013_D04_hv09]	gender: male	61	pneumonia diagnoses: NA	thrombocytopenia: NA	-9999	-9999	icu_acquired_infection: healthy	icu_acquired_infection_paired: healthy	diabetes_mellitus: NA	abdominal_sepsis_and_controls: NA	GSM1602893	8.55317	7.95391	7.39344	4.20832	-17.3947	-0.0250118	-0.0250118
healthy subject [19_03_2013_D03_hv23]	gender: female	71	pneumonia diagnoses: NA	thrombocytopenia: NA	-9999	-9999	icu_acquired_infection: healthy	icu_acquired_infection_paired: healthy	diabetes_mellitus: NA	abdominal_sepsis_and_controls: NA	GSM1602892	8.43675	7.70472	7.42862	2.80801	-6.69156	-2.59391	-2.59391
healthy subject [19_03_2013_D02_hv43]	gender: female	31	pneumonia diagnoses: NA	thrombocytopenia: NA	-9999	-9999	icu_acquired_infection: healthy	icu_acquired_infection_paired: healthy	diabetes_mellitus: NA	abdominal_sepsis_and_controls: NA	GSM1602891	8.6225	7.63053	7.91162	3.57591	-13.0572	-8.19479	-8.19479
healthy subject [14_03_2013_G11_hv55]	gender: male	51	pneumonia diagnoses: NA	thrombocytopenia: NA	-9999	-9999	icu_acquired_infection: healthy	icu_acquired_infection_paired: healthy	diabetes_mellitus: NA	abdominal_sepsis_and_controls: NA	GSM1602884	8.64972	6.65605	7.93845	2.89207	-9.85574	-19.3881	-9.85574
healthy subject [14_03_2013_C05_hv52]	gender: male	63	pneumonia diagnoses: NA	thrombocytopenia: NA	-9999	-9999	icu_acquired_infection: healthy	icu_acquired_infection_paired: healthy	diabetes_mellitus: NA	abdominal_sepsis_and_controls: NA	GSM1602876	8.69843	7.77671	7.95654	3.54853	-12.4851	-7.26086	-7.26086
healthy subject [14_03_2013_C02_hv56]	gender: male	31	pneumonia diagnoses: NA	thrombocytopenia: NA	-9999	-9999	icu_acquired_infection: healthy	icu_acquired_infection_paired: healthy	diabetes_mellitus: NA	abdominal_sepsis_and_controls: NA	GSM1602875	8.75606	7.80244	8.30903	3.11751	-8.94273	-10.1258	-8.94273
healthy subject [14_03_2013_B10_hv40]	gender: male	34	pneumonia diagnoses: NA	thrombocytopenia: NA	-9999	-9999	icu_acquired_infection: healthy	icu_acquired_infection_paired: healthy	diabetes_mellitus: NA	abdominal_sepsis_and_controls: NA	GSM1602874	8.58142	7.29599	8.03017	2.72064	-6.95252	-12.7234	-6.95252
healthy subject [14_03_2013_B03_hv15]	gender: female	72	pneumonia diagnoses: NA	thrombocytopenia: NA	-9999	-9999	icu_acquired_infection: healthy	icu_acquired_infection_paired: healthy	diabetes_mellitus: NA	abdominal_sepsis_and_controls: NA	GSM1602872	8.48024	6.6094	7.80237	3.07312	-11.4354	-18.0623	-11.4354
healthy subject [14_03_2013_A12_hv21]	gender: male	63	pneumonia diagnoses: NA	thrombocytopenia: NA	-9999	-9999	icu_acquired_infection: healthy	icu_acquired_infection_paired: healthy	diabetes_mellitus: NA	abdominal_sepsis_and_controls: NA	GSM1602871	8.84692	7.59893	7.83384	2.76105	-6.54613	-8.86402	-6.54613
healthy subject [14_03_2013_A10_hv35]	gender: female	41	pneumonia diagnoses: NA	thrombocytopenia: NA	-9999	-9999	icu_acquired_infection: healthy	icu_acquired_infection_paired: healthy	diabetes_mellitus: NA	abdominal_sepsis_and_controls: NA	GSM1602870	8.96066	7.30264	8.21857	2.86779	-8.10753	-15.8216	-8.10753
healthy subject [13_03_2013_F12_hv32]	gender: male	30	pneumonia diagnoses: NA	thrombocytopenia: NA	-9999	-9999	icu_acquired_infection: healthy	icu_acquired_infection_paired: healthy	diabetes_mellitus: NA	abdominal_sepsis_and_controls: NA	GSM1602864	9.23553	7.48153	8.3856	1.99341	-0.613045	-16.3793	-0.613045
healthy subject [13_03_2013_F09_hv45]	gender: male	66	pneumonia diagnoses: NA	thrombocytopenia: NA	-9999	-9999	icu_acquired_infection: healthy	icu_acquired_infection_paired: healthy	diabetes_mellitus: NA	abdominal_sepsis_and_controls: NA	GSM1602862	8.88708	7.23141	8.07798	2.83211	-7.99235	-15.1421	-7.99235
healthy subject [03_04_2013_F10_hv49]	gender: male	26	pneumonia diagnoses: NA	thrombocytopenia: NA	-9999	-9999	icu_acquired_infection: healthy	icu_acquired_infection_paired: healthy	diabetes_mellitus: NA	abdominal_sepsis_and_controls: NA	GSM1602809	8.52769	7.15694	7.48977	3.90811	-16.8693	-9.5886	-9.5886
healthy subject [03_04_2013_E09_hv59]	gender: male	31	pneumonia diagnoses: NA	thrombocytopenia: NA	-9999	-9999	icu_acquired_infection: healthy	icu_acquired_infection_paired: healthy	diabetes_mellitus: NA	abdominal_sepsis_and_controls: NA	GSM1602807	8.30795	7.42186	7.79837	4.50222	-21.0434	-8.24279	-8.24279
												11725985_s_at	11726583_s_at	11757883_s_at	11761102_x_at
												NONO	CKAP4	RNF4	FCAR
																0.053616	0.998753	1
																0.00131579	0.998684	1
																1	1	1

## Sheet: GSE69528
!Sample_title	!Sample_source_name_ch1	ID_REF	ILMN_2052790	ILMN_1790891	ILMN_2379967
MK09-652	patients with sepsis caused by B. pseudomallei	GSM1702943	10.2819	11.5264	5.26958		13.4054
MK09-653	patients with sepsis caused by B. pseudomallei	GSM1702944	10.2878	10.5224	6.79705		9.79541
MK09-663	patients with sepsis caused by B. pseudomallei	GSM1702945	10.2027	10.7085	7.02969		11.892
MK09-664	patients with sepsis caused by B. pseudomallei	GSM1702946	10.377	10.6448	5.91453		8.44263
MK09-672	patients with sepsis caused by B. pseudomallei	GSM1702947	9.91695	12.0044	5.6101		19.1449
MK09-683	patients with sepsis caused by B. pseudomallei	GSM1702948	10.4689	10.2248	4.85781		3.29903
MK09-686	patients with sepsis caused by B. pseudomallei	GSM1702949	9.961	9.7652	7.31896		7.78795
MK09-687	patients with sepsis caused by B. pseudomallei	GSM1702950	10.7573	10.9523	5.00877		6.57553
MK09-712	patients with sepsis caused by B. pseudomallei	GSM1702951	9.71875	12.0337	6.93941		22.9056
MK09-714	patients with sepsis caused by B. pseudomallei	GSM1702952	10.2134	10.076	5.86428		5.65449
MK09-732	patients with sepsis caused by B. pseudomallei	GSM1702953	10.5554	10.2649	6.5475		6.17959
MK10-799	patients with sepsis caused by B. pseudomallei	GSM1702956	9.62513	11.7417	7.72985		23.0336
MK10-897	patients with sepsis caused by B. pseudomallei	GSM1702960	10.1166	10.2791	7.89961		11.2498
MK11-1267	patients with sepsis caused by B. pseudomallei	GSM1702962	9.92415	12.6104	8.10208		27.5574
MK11-1398	patients with sepsis caused by B. pseudomallei	GSM1702975	9.70991	12.675	8.38317		29.7012
MK11-1412	patients with sepsis caused by B. pseudomallei	GSM1702978	10.569	9.0502	5.11568		-4.27169
MK11-1427	patients with sepsis caused by B. pseudomallei	GSM1702979	10.1489	13.0216	3.72644		20.8345
MK11-1524	patients with sepsis caused by B. pseudomallei	GSM1702991	9.76393	11.7772	9.33801		25.4389
MK11-1540	patients with sepsis caused by B. pseudomallei	GSM1702994	9.73823	10.7706	8.40505		17.4547
MK11-1573	patients with sepsis caused by B. pseudomallei	GSM1702998	10.1767	9.81117	7.10503		6.46388
MK11-1603	patients with sepsis caused by B. pseudomallei	GSM1703001	9.75232	11.1929	8.02341		19.3602
MK11-1628	patients with sepsis caused by B. pseudomallei	GSM1703005	9.82982	12.478	8.21502		27.4569
MK11-1642	patients with sepsis caused by B. pseudomallei	GSM1703007	10.0786	11.8272	7.65833		20.8773
SN10-0675	patients with sepsis caused by B. pseudomallei	GSM1703014	10.0424	10.8311	6.69751		12.9682
SN10-0747	patients with sepsis caused by B. pseudomallei	GSM1703016	10.1327	9.78137	6.15117		4.7651
SN10-0782	patients with sepsis caused by B. pseudomallei	GSM1703020	9.56588	12.2704	9.29896		29.6294
SN10-0790	patients with sepsis caused by B. pseudomallei	GSM1703021	9.86784	12.1634	9.33991		27.3123
SN10-0868	patients with sepsis caused by B. pseudomallei	GSM1703023	9.961	8.84005	6.9541		1.22434
SN10-0917	patients with sepsis caused by B. pseudomallei	GSM1703024	10.1875	10.0799	7.05315		8.0186
MK10-1220	patients with sepsis caused by other pathogens	GSM1702954	10.6413	10.0851	5.97754		3.49692
MK10-793	patients with sepsis caused by other pathogens	GSM1702955	10.0307	12.6395	6.92563		24.9699
MK10-811	patients with sepsis caused by other pathogens	GSM1702957	10.6378	11.0703	5.34795		8.6298
MK10-812	patients with sepsis caused by other pathogens	GSM1702958	10.0096	12.1742	7.76748		23.679
MK10-854	patients with sepsis caused by other pathogens	GSM1702959	10.8032	10.5707	7.04452		7.63959
MK10-904	patients with sepsis caused by other pathogens	GSM1702961	10.4499	10.3996	7.63699		9.64407
MK11-1272	patients with sepsis caused by other pathogens	GSM1702963	10.2565	9.86433	5.80846		3.95978
MK11-1289	patients with sepsis caused by other pathogens	GSM1702964	10.2878	10.3488	7.2497		9.52474
MK11-1294.1	patients with sepsis caused by other pathogens	GSM1702965	9.96811	10.5287	7.8781		13.6405
MK11-1299	patients with sepsis caused by other pathogens	GSM1702966	10.5602	10.2606	3.87263		1.19349
MK11-1303	patients with sepsis caused by other pathogens	GSM1702967	10.021	11.7807	6.49181		18.7567
MK11-1310	patients with sepsis caused by other pathogens	GSM1702968	9.71756	11.2	8.75551		20.952
MK11-1342	patients with sepsis caused by other pathogens	GSM1702969	9.83986	11.3555	6.22992		16.5923
MK11-1346	patients with sepsis caused by other pathogens	GSM1702970	9.70232	11.0941	7.89086		18.7696
MK11-1348	patients with sepsis caused by other pathogens	GSM1702971	10.3275	10.8084	6.1465		10.1924
MK11-1370	patients with sepsis caused by other pathogens	GSM1702972	10.4689	11.262	6.68966		13.281
MK11-1373	patients with sepsis caused by other pathogens	GSM1702973	9.52666	11.3724	7.59793		20.9973
MK11-1392	patients with sepsis caused by other pathogens	GSM1702974	9.79006	11.5659	7.97686		21.4353
MK11-1400	patients with sepsis caused by other pathogens	GSM1702976	9.84797	11.6315	7.20236		20.0971
MK11-1411	patients with sepsis caused by other pathogens	GSM1702977	9.85619	11.5371	9.18373		23.1026
MK11-1436	patients with sepsis caused by other pathogens	GSM1702980	9.99014	11.6761	8.63961		22.2258
MK11-1455	patients with sepsis caused by other pathogens	GSM1702981	9.99888	10.907	9.15696		18.2327
MK11-1463	patients with sepsis caused by other pathogens	GSM1702982	9.91241	11.7104	8.16404		22.0072
MK11-1467	patients with sepsis caused by other pathogens	GSM1702983	10.6307	10.1489	3.89048		0.115568
MK11-1476	patients with sepsis caused by other pathogens	GSM1702984	9.96921	9.41599	5.12675		1.47587
MK11-1480	patients with sepsis caused by other pathogens	GSM1702985	9.43828	11.5938	7.49874		22.7249
MK11-1482	patients with sepsis caused by other pathogens	GSM1702986	9.62812	11.5853	7.92124		22.3737
MK11-1484	patients with sepsis caused by other pathogens	GSM1702987	9.54119	11.9903	7.77408		25.1742
MK11-1496	patients with sepsis caused by other pathogens	GSM1702988	9.8012	11.1855	8.04249		19.071
MK11-1502	patients with sepsis caused by other pathogens	GSM1702989	10.3817	10.666	6.57929		9.77613
MK11-1514	patients with sepsis caused by other pathogens	GSM1702990	10.4499	9.0469	4.57235		-4.62
MK11-1530	patients with sepsis caused by other pathogens	GSM1702992	10.8609	10.8424	5.45015		6.1031
MK11-1533	patients with sepsis caused by other pathogens	GSM1702993	9.77169	12.4595	10.1463		31.2295
MK11-1543	patients with sepsis caused by other pathogens	GSM1702995	9.84222	12.1166	7.75581		24.239
MK11-1545	patients with sepsis caused by other pathogens	GSM1702996	10.2719	9.55508	6.50784		3.193
MK11-1553	patients with sepsis caused by other pathogens	GSM1702997	10.2417	11.4041	6.38068		14.903
MK11-1574	patients with sepsis caused by other pathogens	GSM1702999	9.48207	9.99766	7.4084		12.1466
MK11-1577	patients with sepsis caused by other pathogens	GSM1703000	9.41778	11.3857	8.4525		23.2744
MK11-1604	patients with sepsis caused by other pathogens	GSM1703002	10.1624	12.1821	7.16174		21.7464
MK11-1610	patients with sepsis caused by other pathogens	GSM1703003	9.8948	10.2805	6.399		9.74803
MK11-1626	patients with sepsis caused by other pathogens	GSM1703004	10.1179	9.44006	5.33279		1.16632
MK11-1639	patients with sepsis caused by other pathogens	GSM1703006	10.666	9.7727	5.612		0.694285
MK11-1649	patients with sepsis caused by other pathogens	GSM1703008	9.8948	12.1278	8.63625		25.6358
MK11-1656	patients with sepsis caused by other pathogens	GSM1703009	10.5469	11.9336	5.97521		15.7983
MK11-1657	patients with sepsis caused by other pathogens	GSM1703010	11.2257	9.66767	3.32193		-7.36826
MK11-1659	patients with sepsis caused by other pathogens	GSM1703011	10.4704	11.313	5.43307		11.2806
MK11-1661	patients with sepsis caused by other pathogens	GSM1703012	10.8404	10.5435	4.21694		2.04205
MK11-1662	patients with sepsis caused by other pathogens	GSM1703013	10.0786	10.7068	6.50698		11.6205
SN10-0686	patients with sepsis caused by other pathogens	GSM1703015	9.7143	11.3579	9.18877		22.7748
SN10-0756	patients with sepsis caused by other pathogens	GSM1703017	9.7208	10.9868	7.81548		17.843
SN10-0761	patients with sepsis caused by other pathogens	GSM1703018	9.98032	10.9699	8.12649		16.8386
SN10-0772	patients with sepsis caused by other pathogens	GSM1703019	10.0666	8.45435	5.50008		-4.51103
SN10-0821	patients with sepsis caused by other pathogens	GSM1703022	10.2535	10.0692	7.25942		7.9564
SN10-0920	patients with sepsis caused by other pathogens	GSM1703025	9.7143	12.4023	9.76631		30.4899
CIU11-318	Uninfected healthy	GSM1702888	10.7288	9.22755	4.00192		-6.10185
CIU11-346	Uninfected healthy	GSM1702896	10.3817	8.92148	5.77656		-2.81198
CIU11-347	Uninfected healthy	GSM1702897	10.5485	9.20207	4.80276		-3.76599
CIU11-351	Uninfected healthy	GSM1702898	10.4952	9.43087	4.67132		-2.24941
CIU11-352	Uninfected healthy	GSM1702899	10.8254	8.51812	4.75635		-9.77513
CIU11-353	Uninfected healthy	GSM1702900	10.8587	9.8948	3.87483		-2.82303
CIU11-354	Uninfected healthy	GSM1702901	10.5504	8.87218	5.56697		-4.46799
CIU11-359	Uninfected healthy	GSM1702902	10.4122	8.62392	6.02917		-4.41335
CIU11-360	Uninfected healthy	GSM1702903	10.2491	8.93429	6.72924		-0.222218
CIU11-363	Uninfected healthy	GSM1702904	10.6378	8.95939	5.18254		-5.11649
CIU11-365	Uninfected healthy	GSM1702906	10.5079	8.86691	6.20921		-3.07669
CIU11-368	Uninfected healthy	GSM1702908	10.6484	8.9048	5.11713		-5.64493
CIU11-369	Uninfected healthy	GSM1702909	10.4546	9.52666	4.44186		-1.83233
CIU12-0486	Uninfected healthy	GSM1702910	10.4363	9.61462	4.79206		-0.522644
CIU12-0489	Uninfected healthy	GSM1702911	10.6731	9.09332	4.99493		-4.81
CIU12-0490	Uninfected healthy	GSM1702912	10.6626	9.36079	4.00962		-4.86376
CIU12-0492	Uninfected healthy	GSM1702913	10.5814	8.98269	5.53809		-3.99302
CIU12-0494	Uninfected healthy	GSM1702914	10.629	9.15218	4.5185		-5.06358
CIU12-0503	Uninfected healthy	GSM1702920	10.7446	8.60533	4.07471		-10.0189
CIU12-0504	Uninfected healthy	GSM1702921	10.905	8.46577	3.95763		-12.032
CIU12-0505	Uninfected healthy	GSM1702922	10.9029	9.72618	3.64851		-4.56458
CIU12-0506	Uninfected healthy	GSM1702923	10.9443	9.94992	3.32193		-3.97657
CIU12-0515	Uninfected healthy	GSM1702929	10.7197	9.0877	4.54488		-5.93915
CIU12-0517	Uninfected healthy	GSM1702930	10.7254	9.46584	4.07076		-4.43811
CIU12-0518	Uninfected healthy	GSM1702931	10.8197	8.70402	4.34575		-9.31604
CIU12-0519	Uninfected healthy	GSM1702932	10.6055	9.6412	4.67063		-1.53606
CIU12-0520	Uninfected healthy	GSM1702933	10.6907	9.19033	4.64946		-4.92875
CIU12-0521	Uninfected healthy	GSM1702934	10.3878	8.88388	4.862		-4.77201
CIU11-322	Uninfected type 2 diabetes mellitus	GSM1702889	10.5051	9.28164	3.59704		-5.2364
CIU11-323	Uninfected type 2 diabetes mellitus	GSM1702890	10.7216	8.72162	4.4471		-8.46138
CIU11-326	Uninfected type 2 diabetes mellitus	GSM1702891	10.562	9.48014	3.32193		-4.80212
CIU11-335	Uninfected type 2 diabetes mellitus	GSM1702892	10.5401	9.0027	5.73299		-3.27243
CIU11-336	Uninfected type 2 diabetes mellitus	GSM1702893	10.4888	9.20382	4.90053		-3.2362
CIU11-338	Uninfected type 2 diabetes mellitus	GSM1702894	10.6591	9.5375	6.00942		-0.0317471
CIU11-339	Uninfected type 2 diabetes mellitus	GSM1702895	10.689	9.02811	5.80503		-3.82125
CIU11-364	Uninfected type 2 diabetes mellitus	GSM1702905	10.521	9.08282	4.90849		-4.17423
CIU11-367	Uninfected type 2 diabetes mellitus	GSM1702907	10.6712	8.62392	5.28463		-7.25361
CIU12-0496	Uninfected type 2 diabetes mellitus	GSM1702915	10.7918	9.41881	4.30739		-4.67765
CIU12-0497	Uninfected type 2 diabetes mellitus	GSM1702916	10.6257	9.06088	5.06083		-4.62641
CIU12-0498	Uninfected type 2 diabetes mellitus	GSM1702917	10.7745	9.12545	5.44273		-4.35427
CIU12-0499	Uninfected type 2 diabetes mellitus	GSM1702918	10.7068	9.35183	4.72637		-3.85014
CIU12-0501	Uninfected type 2 diabetes mellitus	GSM1702919	10.7706	9.39718	4.35645		-4.60468
CIU12-0507	Uninfected type 2 diabetes mellitus	GSM1702924	10.5224	9.98523	3.77833		-0.519943
CIU12-0508	Uninfected type 2 diabetes mellitus	GSM1702925	10.5113	9.60627	3.96411		-2.52739
CIU12-0510	Uninfected type 2 diabetes mellitus	GSM1702926	10.6519	9.14558	4.37868		-5.49295
CIU12-0511	Uninfected type 2 diabetes mellitus	GSM1702927	10.7685	9.11033	4.12256		-6.85034
CIU12-0512	Uninfected type 2 diabetes mellitus	GSM1702928	10.574	8.98111	4.99316		-4.96629
CIU12-0522	Uninfected type 2 diabetes mellitus	GSM1702935	10.7304	10.0157	3.44042		-2.12754
CIU12-0523	Uninfected type 2 diabetes mellitus	GSM1702936	11.0678	10.2606	3.32193		-2.69799
CIU12-0524	Uninfected type 2 diabetes mellitus	GSM1702937	10.6873	8.87285	5.17645		-5.95939
CIU12-0525	Uninfected type 2 diabetes mellitus	GSM1702938	10.5258	9.00425	4.57798		-5.31102
CIU12-0526	Uninfected type 2 diabetes mellitus	GSM1702939	10.7805	9.50933	3.76168		-5.04326
CIU12-0528	Uninfected type 2 diabetes mellitus	GSM1702940	10.7591	8.70812	5.27655		-7.2308
CIU12-0530	Uninfected type 2 diabetes mellitus	GSM1702941	10.6731	9.03846	5.33315		-4.53571
CIU12-0531	Uninfected type 2 diabetes mellitus	GSM1702942	10.7197	9.16044	3.65509		-7.11657
			NONO	CKAP4	FCAR
							0.971014
							0.951807
							1

## Sheet: GSE95233
!Sample_title	!Sample_source_name_ch1	!Sample_characteristics_ch1	!Sample_characteristics_ch1	!Sample_characteristics_ch1	!Sample_characteristics_ch1	ID_REF	200999_s_at	212696_s_at	211816_x_at
Blood-CS_500_D00	Control 500	gender: F	age: 52	time point: NA	survival: NA	GSM2500349	8.8889	7.04779	6.61939		-2.96213
Blood-CS_526_D00	Control 526	gender: F	age: 53	time point: NA	survival: NA	GSM2500350	9.78875	7.30166	7.17704		-0.0556602
Blood-CS_529_D00	Control 529	gender: F	age: 52	time point: NA	survival: NA	GSM2500351	8.63193	7.55091	5.92288		-10.0272
Blood-CS_530_D00	Control 530	gender: F	age: 53	time point: NA	survival: NA	GSM2500352	9.35021	7.5255	6.84167		-3.55926
Blood-CS_535_D00	Control 535	gender: F	age: 76	time point: NA	survival: NA	GSM2500353	9.46382	7.04166	7.01912		-0.0129745
Blood-CS_553_D00	Control 553	gender: F	age: 50	time point: NA	survival: NA	GSM2500354	8.73922	7.23633	5.62909		-10.3332
Blood-CS_598_D00	Control 598	gender: F	age: 57	time point: NA	survival: NA	GSM2500355	9.46111	7.29312	5.63077		-10.1593
Blood-CS_628_D00	Control 628	gender: F	age: 61	time point: NA	survival: NA	GSM2500356	9.6202	7.23629	6.45003		-4.5186
Blood-CS_742_D00	Control 742	gender: F	age: 51	time point: NA	survival: NA	GSM2500357	9.49929	7.5408	7.27955		-0.726169
Blood-CS_789_D00	Control 789	gender: F	age: 52	time point: NA	survival: NA	GSM2500358	8.97681	7.27652	5.96544		-8.21972
Blood-CS_793_D00	Control 793	gender: F	age: 67	time point: NA	survival: NA	GSM2500359	9.83622	7.25101	7.02363		-0.769099
Blood-PC_511_D00	Control 511	gender: M	age: 61	time point: NA	survival: NA	GSM2500360	10.2179	7.33021	6.45219		-4.59608
Blood-PC_513_D00	Control 513	gender: M	age: 57	time point: NA	survival: NA	GSM2500361	9.23649	7.40978	6.99739		-2.0678
Blood-PC_517_D00	Control 517	gender: M	age: 60	time point: NA	survival: NA	GSM2500362	9.79985	7.32127	6.89438		-1.96178
Blood-PC_523_D00	Control 523	gender: M	age: 57	time point: NA	survival: NA	GSM2500363	9.43774	7.25647	6.44716		-4.74501
Blood-PC_528_D00	Control 528	gender: M	age: 67	time point: NA	survival: NA	GSM2500364	9.67522	6.92973	6.91477		-0.0157137
Blood-PC_530_D00	Control 530	gender: M	age: 56	time point: NA	survival: NA	GSM2500365	9.07668	7.08077	6.01421		-6.9004
Blood-PC_532_D00	Control 532	gender: M	age: 62	time point: NA	survival: NA	GSM2500366	8.85518	7.21112	6.29377		-5.86563
Blood-PC_534_D00	Control 534	gender: M	age: 52	time point: NA	survival: NA	GSM2500367	9.2646	7.45394	6.56498		-5.04545
Blood-PC_535_D00	Control 535	gender: M	age: 57	time point: NA	survival: NA	GSM2500368	8.86457	7.2781	5.88469		-8.81476
Blood-PC_537_D00	Control 537	gender: M	age: 60	time point: NA	survival: NA	GSM2500369	9.56011	7.25281	6.61518		-3.57246
Blood-PC_538_D00	Control 538	gender: M	age: 59	time point: NA	survival: NA	GSM2500370	9.11222	7.27594	6.06372		-7.50267
Blood-SV_108_D01	Patient 108, Day1	gender: M	age: 80	time point: D01	survival: Survivor	GSM2500371	11.5424	6.86808	9.26413		16.5254
Blood-SV_108_D02	Patient 108, Day2	gender: M	age: 80	time point: D02	survival: Survivor	GSM2500372	10.955	6.74716	8.67324		12.9524
Blood-SV_115_D01	Patient 115, Day1	gender: M	age: 59	time point: D01	survival: Survivor	GSM2500373	11.4641	6.81462	9.03764		15.2791
Blood-SV_115_D03	Patient 115, Day3	gender: M	age: 59	time point: D03	survival: Survivor	GSM2500374	10.9285	6.73169	8.41074		11.3225
Blood-SV_119_D01	Patient 119, Day1	gender: F	age: 68	time point: D01	survival: Survivor	GSM2500375	11.5091	6.75076	8.64506		13.0894
Blood-SV_119_D02	Patient 119, Day2	gender: F	age: 68	time point: D02	survival: Survivor	GSM2500376	11.5065	6.7817	8.59299		12.6035
Blood-SV_121_D01	Patient 121, Day1	gender: M	age: 36	time point: D01	survival: Survivor	GSM2500377	10.7272	6.62037	7.44559		5.52965
Blood-SV_121_D03	Patient 121, Day3	gender: M	age: 36	time point: D03	survival: Survivor	GSM2500378	11.8187	6.6769	8.34756		11.72
Blood-SV_124_D01	Patient 124, Day1	gender: M	age: 66	time point: D01	survival: Survivor	GSM2500379	11.6641	6.46004	8.81471		15.6782
Blood-SV_124_D03	Patient 124, Day3	gender: M	age: 66	time point: D03	survival: Survivor	GSM2500380	10.3565	6.88137	7.54685		4.69637
Blood-SV_135_D01	Patient 135, Day1	gender: M	age: 72	time point: D01	survival: Survivor	GSM2500381	11.775	7.04543	9.51573		17.4283
Blood-SV_135_D03	Patient 135, Day3	gender: M	age: 72	time point: D03	survival: Survivor	GSM2500382	10.683	6.99694	8.05861		7.62804
Blood-SV_142_D01	Patient 142, Day1	gender: M	age: 60	time point: D01	survival: Survivor	GSM2500383	11.4825	6.55941	9.29502		18.178
Blood-SV_142_D03	Patient 142, Day3	gender: M	age: 60	time point: D03	survival: Survivor	GSM2500384	10.3556	6.42494	8.27034		11.5533
Blood-SV_151_D01	Patient 151, Day1	gender: M	age: 81	time point: D01	survival: Survivor	GSM2500385	11.4041	6.34574	8.72927		15.523
Blood-SV_151_D03	Patient 151, Day3	gender: M	age: 81	time point: D03	survival: Survivor	GSM2500386	11.1263	6.87053	8.35707		10.4267
Blood-SV_153_D01	Patient 153, Day1	gender: F	age: 78	time point: D01	survival: Survivor	GSM2500387	11.5763	6.78086	9.25751		16.9244
Blood-SV_153_D03	Patient 153, Day3	gender: F	age: 78	time point: D03	survival: Survivor	GSM2500388	10.4529	6.6167	8.20157		10.244
Blood-SV_016_D01	Patient 16, Day1	gender: M	age: 65	time point: D01	survival: Survivor	GSM2500389	11.4942	6.17338	8.6638		15.9885
Blood-SV_016_D02	Patient 16, Day2	gender: M	age: 65	time point: D02	survival: Survivor	GSM2500390	10.8839	6.20266	8.27836		12.9982
Blood-SV_175_D01	Patient 175, Day1	gender: M	age: 37	time point: D01	survival: Survivor	GSM2500391	11.018	6.73721	8.14643		9.6499
Blood-SV_175_D03	Patient 175, Day3	gender: M	age: 37	time point: D03	survival: Survivor	GSM2500392	9.54792	7.05903	7.1073		0.521368
Blood-SV_183_D01	Patient 183, Day1	gender: M	age: 66	time point: D01	survival: Survivor	GSM2500393	11.3515	6.68508	8.44149		12.0016
Blood-SV_183_D02	Patient 183, Day2	gender: M	age: 66	time point: D02	survival: Survivor	GSM2500394	11.0838	6.81167	8.0935		8.98977
Blood-SV_019_D01	Patient 19, Day1	gender: M	age: 80	time point: D01	survival: Survivor	GSM2500395	11.1134	6.83186	8.47306		11.3517
Blood-SV_019_D02	Patient 19, Day2	gender: M	age: 80	time point: D02	survival: Survivor	GSM2500396	10.9033	6.5869	8.20458		10.6801
Blood-SV_209_D01	Patient 209, Day1	gender: M	age: 83	time point: D01	survival: Survivor	GSM2500397	11.3369	6.58225	8.56477		13.2822
Blood-SV_209_D03	Patient 209, Day3	gender: M	age: 83	time point: D03	survival: Survivor	GSM2500398	10.3678	6.42982	7.81597		8.61445
Blood-SV_211_D01	Patient 211, Day1	gender: F	age: 34	time point: D01	survival: Survivor	GSM2500399	11.6134	6.99422	8.92009		13.7463
Blood-SV_211_D03	Patient 211, Day3	gender: F	age: 34	time point: D03	survival: Survivor	GSM2500400	10.8819	7.29909	8.42952		8.67561
Blood-SV_213_D01	Patient 213, Day1	gender: F	age: 27	time point: D01	survival: Survivor	GSM2500401	11.0925	7.21428	8.01692		6.55856
Blood-SV_213_D02	Patient 213, Day2	gender: F	age: 27	time point: D02	survival: Survivor	GSM2500402	10.7225	6.9395	8.05921		7.93314
Blood-SV_215_D01	Patient 215, Day1	gender: M	age: 55	time point: D01	survival: Survivor	GSM2500403	11.7635	6.8173	9.19231		16.4425
Blood-SV_215_D02	Patient 215, Day2	gender: M	age: 55	time point: D02	survival: Survivor	GSM2500404	11.2479	6.87027	8.64059		12.3254
Blood-SV_021_D01	Patient 21, Day1	gender: M	age: 76	time point: D01	survival: Survivor	GSM2500405	11.9032	6.60041	9.60683		20.2406
Blood-SV_021_D03	Patient 21, Day3	gender: M	age: 76	time point: D03	survival: Survivor	GSM2500406	11.0552	6.91021	8.29899		9.81853
Blood-SV_248_D01	Patient 248, Day1	gender: M	age: 66	time point: D01	survival: Survivor	GSM2500407	11.4886	5.92907	9.81964		24.5997
Blood-SV_248_D02	Patient 248, Day2	gender: M	age: 66	time point: D02	survival: Survivor	GSM2500408	11.6061	6.78482	9.04951		15.5853
Blood-SV_027_D01	Patient 27, Day1	gender: F	age: 42	time point: D01	survival: Survivor	GSM2500409	11.5715	6.97875	8.58864		11.6636
Blood-SV_027_D02	Patient 27, Day2	gender: F	age: 42	time point: D02	survival: Survivor	GSM2500410	11.743	6.92088	8.66509		12.5387
Blood-SV_032_D01	Patient 32, Day1	gender: F	age: 76	time point: D01	survival: Survivor	GSM2500411	10.5028	7.0779	8.02583		6.91719
Blood-SV_032_D03	Patient 32, Day3	gender: F	age: 76	time point: D03	survival: Survivor	GSM2500412	10.2251	6.90864	7.98128		7.27953
Blood-SV_033_D01	Patient 33, Day1	gender: M	age: 75	time point: D01	survival: Survivor	GSM2500413	11.2351	6.60787	8.16357		10.5161
Blood-SV_033_D03	Patient 33, Day3	gender: M	age: 75	time point: D03	survival: Survivor	GSM2500414	10.8436	6.49517	8.4289		12.5298
Blood-SV_043_D01	Patient 43, Day1	gender: M	age: 54	time point: D01	survival: Survivor	GSM2500415	10.4913	6.92101	7.23343		2.57061
Blood-SV_043_D03	Patient 43, Day3	gender: M	age: 54	time point: D03	survival: Survivor	GSM2500416	10.4453	6.99429	6.9172		0.154742
Blood-SV_044_D01	Patient 44, Day1	gender: M	age: 69	time point: D01	survival: Survivor	GSM2500417	11.2011	7.15756	8.34371		9.0003
Blood-SV_044_D03	Patient 44, Day3	gender: M	age: 69	time point: D03	survival: Survivor	GSM2500418	10.2163	7.21882	7.1535		0.451951
Blood-SV_046_D01	Patient 46, Day1	gender: F	age: 65	time point: D01	survival: Survivor	GSM2500419	11.8638	6.80436	9.1398		16.2279
Blood-SV_046_D03	Patient 46, Day3	gender: F	age: 65	time point: D03	survival: Survivor	GSM2500420	11.1594	6.57068	8.73692		14.3378
Blood-SV_054_D01	Patient 54, Day1	gender: M	age: 63	time point: D01	survival: Survivor	GSM2500421	11.2672	6.92683	8.79403		13.051
Blood-SV_054_D03	Patient 54, Day3	gender: M	age: 63	time point: D03	survival: Survivor	GSM2500422	10.7905	6.63924	7.35335		4.88357
Blood-SV_069_D01	Patient 69, Day1	gender: M	age: 76	time point: D01	survival: Survivor	GSM2500423	11.1417	6.53266	8.85346		15.2603
Blood-SV_069_D03	Patient 69, Day3	gender: M	age: 76	time point: D03	survival: Survivor	GSM2500424	10.9041	6.33148	7.95082		10.2815
Blood-SV_070_D01	Patient 70, Day1	gender: F	age: 85	time point: D01	survival: Survivor	GSM2500425	11.2233	6.69773	8.26161		10.7058
Blood-SV_070_D02	Patient 70, Day2	gender: F	age: 85	time point: D02	survival: Survivor	GSM2500426	10.7494	7.02351	7.97612		7.00941
Blood-SV_072_D01	Patient 72, Day1	gender: M	age: 25	time point: D01	survival: Survivor	GSM2500427	11.119	6.50911	8.3196		11.9263
Blood-SV_072_D03	Patient 72, Day3	gender: M	age: 25	time point: D03	survival: Survivor	GSM2500428	10.8492	6.30259	8.24105		12.2547
Blood-SV_074_D01	Patient 74, Day1	gender: M	age: 70	time point: D01	survival: Survivor	GSM2500429	11.5208	6.73042	8.8937		14.7941
Blood-SV_074_D02	Patient 74, Day2	gender: M	age: 70	time point: D02	survival: Survivor	GSM2500430	11.3861	6.50383	8.32099		12.1225
Blood-SV_080_D01	Patient 80, Day1	gender: F	age: 53	time point: D01	survival: Survivor	GSM2500431	11.39	7.31613	8.63405		10.2168
Blood-SV_080_D03	Patient 80, Day3	gender: F	age: 53	time point: D03	survival: Survivor	GSM2500432	10.8448	7.02255	7.8353		6.16594
Blood-SV_086_D01	Patient 86, Day1	gender: M	age: 70	time point: D01	survival: Survivor	GSM2500433	11.5608	6.94769	8.59379		11.8401
Blood-SV_086_D02	Patient 86, Day2	gender: M	age: 70	time point: D02	survival: Survivor	GSM2500434	11.648	7.12832	8.75184		12.0375
Blood-SV_093_D01	Patient 93, Day1	gender: M	age: 58	time point: D01	survival: Survivor	GSM2500435	11.0277	6.61518	9.04916		16.0517
Blood-SV_093_D03	Patient 93, Day3	gender: M	age: 58	time point: D03	survival: Survivor	GSM2500436	9.75886	6.92853	7.82515		5.89676
Blood-SV_095_D01	Patient 95, Day1	gender: M	age: 67	time point: D01	survival: Survivor	GSM2500437	10.8625	6.6042	8.62592		13.2822
Blood-SV_095_D03	Patient 95, Day3	gender: M	age: 67	time point: D03	survival: Survivor	GSM2500438	10.4864	6.86152	7.85206		6.83413
Blood-NS_102_D01	Patient 102, Day1	gender: M	age: 85	time point: D01	survival: Non Survivor	GSM2500439	11.0538	6.62423	8.58199		13.0188
Blood-NS_102_D02	Patient 102, Day2	gender: M	age: 85	time point: D02	survival: Non Survivor	GSM2500440	10.4941	6.69843	8.32602		10.6749
Blood-NS_123_D01	Patient 123, Day1	gender: F	age: 67	time point: D01	survival: Non Survivor	GSM2500441	11.2695	7.01097	8.61039		11.465
Blood-NS_123_D02	Patient 123, Day2	gender: F	age: 67	time point: D02	survival: Non Survivor	GSM2500442	11.4298	6.93492	8.39467		10.5416
Blood-NS_168_D01	Patient 168, Day1	gender: M	age: 47	time point: D01	survival: Non Survivor	GSM2500443	11.4445	6.21553	8.89058		17.2138
Blood-NS_168_D02	Patient 168, Day2	gender: M	age: 47	time point: D02	survival: Non Survivor	GSM2500444	11.5152	6.70875	8.82907		14.4796
Blood-NS_179_D01	Patient 179, Day1	gender: M	age: 65	time point: D01	survival: Non Survivor	GSM2500445	11.537	6.85588	8.75284		13.2921
Blood-NS_179_D02	Patient 179, Day2	gender: M	age: 65	time point: D02	survival: Non Survivor	GSM2500446	11.5214	6.68485	8.57611		12.9716
Blood-NS_018_D01	Patient 18, Day1	gender: H	age: 66	time point: D01	survival: Non Survivor	GSM2500447	11.1593	6.41658	8.57754		14.0566
Blood-NS_018_D02	Patient 18, Day2	gender: H	age: 66	time point: D02	survival: Non Survivor	GSM2500448	10.9387	6.26531	8.89431		16.691
Blood-NS_198_D01	Patient 198, Day1	gender: F	age: 47	time point: D01	survival: Non Survivor	GSM2500449	11.0441	6.71307	8.54796		12.365
Blood-NS_198_D03	Patient 198, Day3	gender: F	age: 47	time point: D03	survival: Non Survivor	GSM2500450	11.0059	6.7978	7.99889		8.40093
Blood-NS_201_D01	Patient 201, Day1	gender: F	age: 48	time point: D01	survival: Non Survivor	GSM2500451	11.2056	6.1567	8.20608		12.95
Blood-NS_201_D02	Patient 201, Day2	gender: F	age: 48	time point: D02	survival: Non Survivor	GSM2500452	11.2758	6.33353	8.26783		12.536
Blood-NS_212_D01	Patient 212, Day1	gender: F	age: 45	time point: D01	survival: Non Survivor	GSM2500453	11.0656	6.83158	8.28306		10.102
Blood-NS_212_D02	Patient 212, Day2	gender: F	age: 45	time point: D02	survival: Non Survivor	GSM2500454	11.6454	7.1085	8.20019		8.58317
Blood-NS_216_D01	Patient 216, Day1	gender: M	age: 59	time point: D01	survival: Non Survivor	GSM2500455	10.7984	6.77901	8.38764		10.8666
Blood-NS_216_D03	Patient 216, Day3	gender: M	age: 59	time point: D03	survival: Non Survivor	GSM2500456	10.9015	6.60936	8.14934		10.2153
Blood-NS_035_D01	Patient 35, Day1	gender: M	age: 78	time point: D01	survival: Non Survivor	GSM2500457	11.4834	6.51856	8.6342		14.125
Blood-NS_035_D03	Patient 35, Day3	gender: M	age: 78	time point: D03	survival: Non Survivor	GSM2500458	11.0203	6.60424	8.66458		13.6263
Blood-NS_036_D01	Patient 36, Day1	gender: F	age: 55	time point: D01	survival: Non Survivor	GSM2500459	11.1573	6.72486	8.67816		13.2143
Blood-NS_036_D03	Patient 36, Day3	gender: F	age: 55	time point: D03	survival: Non Survivor	GSM2500460	10.6356	7.00634	7.81008		5.95529
Blood-NS_062_D01	Patient 62, Day1	gender: F	age: 70	time point: D01	survival: Non Survivor	GSM2500461	10.975	6.2925	8.78101		15.8529
Blood-NS_062_D03	Patient 62, Day3	gender: F	age: 70	time point: D03	survival: Non Survivor	GSM2500462	11.0954	6.45379	8.41958		12.8222
Blood-NS_067_D01	Patient 67, Day1	gender: H	age: 72	time point: D01	survival: Non Survivor	GSM2500463	11.9425	6.82361	9.06716		15.7154
Blood-NS_067_D03	Patient 67, Day3	gender: H	age: 72	time point: D03	survival: Non Survivor	GSM2500464	11.5653	6.87228	9.14742		15.7682
Blood-NS_068_D01	Patient 68, Day1	gender: M	age: 46	time point: D01	survival: Non Survivor	GSM2500465	11.0365	6.59336	8.61721		13.3839
Blood-NS_068_D03	Patient 68, Day3	gender: M	age: 46	time point: D03	survival: Non Survivor	GSM2500466	11.3484	6.88154	8.3164		10.2466
Blood-NS_077_D01	Patient 77, Day1	gender: F	age: 78	time point: D01	survival: Non Survivor	GSM2500467	11.5058	7.0288	8.46101		10.5611
Blood-NS_077_D02	Patient 77, Day2	gender: F	age: 78	time point: D02	survival: Non Survivor	GSM2500468	11.4384	6.89157	8.30625		10.1874
Blood-NS_078_D01	Patient 78, Day1	gender: F	age: 53	time point: D01	survival: Non Survivor	GSM2500469	10.9927	6.70538	8.14842		9.80105
Blood-NS_078_D03	Patient 78, Day3	gender: F	age: 53	time point: D03	survival: Non Survivor	GSM2500470	10.5657	6.92798	8.04231		7.78509
Blood-NS_081_D01	Patient 81, Day1	gender: F	age: 54	time point: D01	survival: Non Survivor	GSM2500471	11.3689	6.70541	8.84402		14.5033
Blood-NS_081_D03	Patient 81, Day3	gender: F	age: 54	time point: D03	survival: Non Survivor	GSM2500472	11.8175	6.70009	9.05183		16.1374
							CKAP4	RNF4	FCAR

[truncated: 3 more sheets: GSE131761, GSE154918, Self Collected]
